# Supplementary material for: Plasmodium falciparum leucine-rich repeat 5 disruption alters the transcription progression during asexual and sexual stage development
Source: mSphere. 2026 Jun 15;11(7):e00186-26. doi: 10.1128/msphere.00186-26 (PMC13410765; doi:10.1128/msphere.00186-26)
Supplement: Data Set S1 — Additional data and analyses. [file msphere.00186-26-s0001.xlsx]

## Sheet: Tab1
Marker genes expression; RNAseq databases from PlasmoDB (Lopez-Barragan et and Otto et al)
Gene ID	Product Description	Gene Name or Symbol	Gene Type	Ring (Lopez-Barragan et al.)	Early Trophozoite - (Lopez-Barragan et al.)	Late Trophozoite - (Lopez-Barragan et al.)	Schizont - (Lopez-Barragan et al.)	Gametocyte II - (Lopez-Barragan et al.)	Gametocyte V -(Lopez-Barragan et al.)	Ookinete - (Lopez-Barragan et al.)	0 hours - (Otto et al)	8 hours - (Otto et al)	16 hours - (Otto et al)	24 hours - (Otto et al)	32 hours - (Otto et al)	(Otto et al)40 hours - (Otto et al)	48 hours - (Otto et al)	cluster	P. falciparum stage annotation
PF3D7_0322000	peptidyl-prolyl cis-trans isomerase	CYP19A	protein coding gene	964.16	463.14	247.08	20.89	575.73	145.08	169.15	288.43	469.88	390.6	1445.9	1921.68	237.59	244.33	1	Late Trophozoite
PF3D7_0402000	Plasmodium exported protein (PHISTa), unknown function	N/A	protein coding gene	26.3	222.64	63.23	1.89	6.99	3.9	25.07	18.36	12.77	40.49	154.77	66.68	16.66	15.15	1	Late Trophozoite
PF3D7_0422400	40S ribosomal protein S19	RPS19	protein coding gene	265.03	189.45	98.34	8.91	81.63	161.57	229.58	953.06	1130.37	895.87	1079.19	474.45	206.99	192.42	1	Late Trophozoite
PF3D7_0507100	60S ribosomal protein L4	RPL4	protein coding gene	1015.63	1201.12	449.42	114.39	19.7	33.01	1682	617.14	1050.96	1095.31	1819.11	1272.82	291.59	267.94	1	Late Trophozoite
PF3D7_0532000	28S ribosomal RNA	N/A	ncRNA gene	1151.61	854.94	451.19	228.68	1246.32	354.08	1624.9	9179.41	5532.42	17838.8	5237.06	5540.95	3159.68	3099.72	1	Late Trophozoite
PF3D7_0532100	early transcribed membrane protein 5	ETRAMP5	protein coding gene	2525.95	9670.11	2132.87	419.08	78.67	13.7	101.9	1013.24	1679.26	1817.85	6622.24	1868.31	574.18	572.2	1	Late Trophozoite
PF3D7_0608800	ornithine aminotransferase	OAT	protein coding gene	191.69	1715.73	1569.11	142.75	141.12	301.74	854.11	769.82	542.33	1267.72	6591.14	4144.07	1375.7	1285.42	1	Late Trophozoite
PF3D7_0726000	28S ribosomal RNA	N/A	ncRNA gene	1380.61	1424.02	698.45	965.53	1630.6	539.62	2800.86	12717.7	7193.87	23044.8	7790.29	6606.54	4090.24	4013.02	1	Late Trophozoite
PF3D7_0813300	NPL domain-containing protein, putative	N/A	protein coding gene	511.86	1801.83	170.55	6.64	91.14	79.72	270.71	547.69	404.16	361.42	1146.36	158.23	83.8	76.01	1	Late Trophozoite
PF3D7_0831400	Plasmodium exported protein, unknown function	N/A	protein coding gene	32.59	264.78	29.7	0.43	1.08	2.32	21.38	42.93	60.67	95.58	699.73	232.2	61.83	64.56	1	Late Trophozoite
PF3D7_1012400	hypoxanthine-guanine phosphoribosyltransferase	HGPRT	protein coding gene	752.59	1396.42	877.39	110.33	95.3	127.31	309.4	441.15	687.82	1225.49	7994.76	4293.5	1224.09	1257.69	1	Late Trophozoite
PF3D7_1015900	enolase	ENO	protein coding gene	1035.75	1225.2	771.48	131.73	55.04	21.65	121.13	1091.37	2047.21	3320.28	4643.05	3069.02	927.95	902.94	1	Late Trophozoite
PF3D7_1103100	60S acidic ribosomal protein P1, putative	RPP1	protein coding gene	1624.59	1493.07	452.53	198.66	1479.73	2641.06	1067.62	302.76	457	277.37	516.99	269.64	90.77	78.66	1	Late Trophozoite
PF3D7_1149000	antigen 332, DBL-like protein	Pf332	protein coding gene	35.42	370.32	53.73	1.78	3.12	2.66	41.59	15.64	13.44	22.14	53.17	31.46	24.17	22.12	1	Late Trophozoite
PF3D7_1149100	Plasmodium exported protein, unknown function	N/A	protein coding gene	125.36	282.26	41.03	11.34	20.63	22.21	42.26	87.42	105.42	82.98	404.82	380.55	95.12	103.78	1	Late Trophozoite
PF3D7_1149100	Plasmodium exported protein, unknown function	N/A	protein coding gene	125.36	282.26	41.03	11.34	20.63	22.21	42.26	87.42	105.42	82.98	404.82	380.55	95.12	103.78	1	Late Trophozoite
PF3D7_1201000	Plasmodium exported protein (PHISTb), unknown function	N/A	protein coding gene	69.59	454.13	54.46	0.93	1.7	2.17	34.54	42.41	29.08	86.16	571.84	93.46	42.09	43.59	1	Late Trophozoite
PF3D7_1302800	40S ribosomal protein S7, putative	N/A	protein coding gene	99.48	117.31	46.1	4.25	26.45	145.33	204.69	348.41	451.95	250.75	703.85	408.5	75.28	79.77	1	Late Trophozoite
PF3D7_1408600	40S ribosomal protein S8e, putative	N/A	protein coding gene	1047.07	959.18	387.63	72.33	195.08	174.28	345.38	1224.62	2035.31	2761.38	2225.21	1270.87	344.15	364.4	1	Late Trophozoite
PF3D7_1453700	HSP90 co-chaperone p23	P23	protein coding gene	518.31	508.28	263.06	18.22	311.77	314.46	326.45	299.58	289.34	180.37	428.65	147.64	60.19	63.16	1	Late Trophozoite
PF3D7_0406500	NYN domain-containing protein, putative	N/A	protein coding gene	102.39	11.26	6.16	5.25	23.21	35.67	76.29	52.53	67.63	26.82	13.73	9.4	10.95	10.47	0	Rings
PF3D7_0501300	skeleton-binding protein 1	SBP1	protein coding gene	5630.61	1039.83	114.73	15.29	24.32	11.48	125.2	3418.67	5402.97	3753.86	614.48	143.13	136.8	147.92	0	Rings
PF3D7_0730900	EMP1-trafficking protein	PTP4	protein coding gene	31.19	157.27	6.69	0.05	0.31	1.09	9.12	133.59	207.09	470.95	188.01	53.23	16.66	17.52	0	Rings
PF3D7_0831700	heat shock protein 70	HSP70x	protein coding gene	2948.21	393.22	249.55	22.3	7.27	5.5	104.84	2061.55	4706.7	2439.09	1300.82	835.63	239.31	238.28	0	Rings
PF3D7_0935900	ring-exported protein 1	REX1	protein coding gene	2343.02	179.34	10.64	0.56	1.7	2.96	56.14	1356.44	2469.32	1429.99	207.33	31.65	51.37	56.23	0	Rings
PF3D7_0936000	ring-exported protein 2	REX2	protein coding gene	563.43	47.04	3.51	0.06	1.23	1.67	11.9	936.41	1491.78	762.99	310.77	54.83	61	61.63	0	Rings
PF3D7_0936300	ring-exported protein 3	REX3	protein coding gene	1233.01	110.73	11.57	0.49	5.81	8.3	41.3	1509.33	2385.81	897.07	305.57	41.3	52.85	51.14	0	Rings
PF3D7_1001500	early transcribed membrane protein 10.1	ETRAMP10	protein coding gene	639.5	68.21	4.49	0.07	1.13	1.05	43.86	6196.37	8690.58	6078.91	1400.27	222.41	305.67	290.56	0	Rings
PF3D7_1133700	FHA domain-containing protein, putative	N/A	protein coding gene	309.16	15.46	3.5	0.38	2.52	13.3	339.48	225.37	400.75	104.87	52.16	15.18	16.2	15.53	0	Rings
PF3D7_1229100	multidrug resistance-associated protein 2	MRP2	protein coding gene	494.1	52.95	24.07	5.81	3.89	10.57	104.92	422.97	845.68	704.46	247.65	76.62	56.11	54.33	0	Rings
PF3D7_1240600	erythrocyte membrane protein 1, PfEMP1	VAR	protein coding gene	264.75	11.27	2.32	0.42	2.62	7.9	185.74	61.39	200.45	367.88	71.99	12.02	16.03	13.62	0	Rings
PF3D7_1301700	CX3CL1-binding protein 2	CBP2	protein coding gene	451.57	95.57	8.58	0.41	2.47	1.93	21.28	539.7	1505.74	758.09	408.68	75.06	68.77	76.56	0	Rings
PF3D7_1353200	membrane associated histidine-rich protein 2	MAHRP2	protein coding gene	2581.76	196.12	22.96	1.74	28.83	8.43	24.25	1266.56	2417.23	989.38	429.87	252.35	171.6	179.84	0	Rings
PF3D7_1370300	membrane associated histidine-rich protein 1	MAHRP1	protein coding gene	3028.12	1030.67	37.48	9.28	23.01	19.99	40.61	1438.11	4111.83	3914.3	730.77	84.15	77.51	74.46	0	Rings
PF3D7_0113000	glutamic acid-rich protein GARP	GARP	protein coding gene	712.21	1602.48	64.11	4.19	15.18	4.65	129.16	87.83	288.01	309.19	71.32	26.8	27.96	40.29	2	early Trophozoite
PF3D7_0201600	PHISTb domain-containing RESA-like protein 1	RLP1	protein coding gene	23.95	0.14	0.57	0	0.68	0.86	10.87	101.68	133.63	155.58	42.06	20.1	17.84	62.15	2	early Trophozoite
PF3D7_0201900	erythrocyte membrane protein 3	EMP3	protein coding gene	17.19	0.33	0.85	0	3.41	2.1	27.39	39.36	165.42	41.75	14.38	8.58	9.77	20.3	2	early Trophozoite
PF3D7_0202000	knob-associated histidine-rich protein	KAHRP	protein coding gene	4606.05	41.48	14.7	2.55	68.44	16.21	574.9	19945.9	63211.1	6980.87	1555.93	487.58	483.84	4801.98	2	early Trophozoite
PF3D7_0532300	Plasmodium exported protein (PHISTb), unknown function	N/A	protein coding gene	238.76	433.92	23.72	0.46	0.89	1.19	19.2	1017.95	2205.69	972.87	218.63	73.71	78.57	311.77	2	early Trophozoite
PF3D7_0532400	lysine-rich membrane-associated PHISTb protein	LyMP	protein coding gene	123.16	207.91	37.88	3	0.72	1.58	27.27	96.07	362.44	289.43	203.25	47.09	48.96	58	2	early Trophozoite
PF3D7_0601900	conserved Plasmodium protein, unknown function	N/A	protein coding gene	421.66	1304.41	91.77	14.88	219.97	64.07	11.19	303.12	677.73	854.79	367.64	93.88	84.17	161.9	2	early Trophozoite
PF3D7_0702400	small exported membrane protein 1	SEMP1	protein coding gene	239.95	1717.52	53.31	31.98	59.88	30.49	42.64	743.14	1113.6	926.9	276.43	112.2	115.71	497.63	2	early Trophozoite
PF3D7_0810800	hydroxymethyldihydropterin pyrophosphokinase-dihydropteroate synthase	PPPK-DHPS	protein coding gene	20.91	15.29	10.16	0.87	0.96	1.9	7.46	40.25	95.32	208.35	91.7	27.92	31.5	32.06	2	early Trophozoite
PF3D7_0831800	histidine-rich protein II	HRP2	protein coding gene	112563	15849.7	1367.95	858.81	20.46	5.29	11.78	6778.25	7183.03	2182.15	284.62	213.73	213.52	4214.74	2	early Trophozoite
PF3D7_0936800	Plasmodium exported protein (PHISTc), unknown function	N/A	protein coding gene	880.47	81.09	22.22	0.19	4.25	2.46	27.89	1399.41	1772.13	565.91	149.84	78.18	70.93	614.65	2	early Trophozoite
PF3D7_1148700	Plasmodium exported protein (PHISTc), unknown function	GEXP12	protein coding gene	104.21	42.04	4.13	0.08	12.15	10.21	8.43	573.14	1142.24	195.18	36.15	27.08	25.65	176.2	2	early Trophozoite
PF3D7_1229100	multidrug resistance-associated protein 2	MRP2	protein coding gene	494.1	52.95	24.07	5.81	3.89	10.57	104.92	845.68	704.46	247.65	76.62	56.11	54.33	444.61	2	early Trophozoite
PF3D7_1252300	conserved Plasmodium protein, unknown function	N/A	protein coding gene	237.77	442.63	44.75	4.85	11.09	9.33	27.21	874.09	860.12	994.38	294.36	171.15	178.2	527.5	2	early Trophozoite
PF3D7_1301400	Plasmodium exported protein (hyp12), unknown function	HYP12	protein coding gene	53.54	173.95	2.54	0.13	0.3	1.43	8.88	718.66	1142.75	425.91	45.07	29.38	29.18	242.85	2	early Trophozoite
PF3D7_1333400	AMMECR1 domain-containing protein, putative	N/A	protein coding gene	289.29	22.17	18.53	10.38	18.08	255.58	57.29	254.09	163.04	232.35	177.24	81.87	96.19	196.26	2	early Trophozoite
PF3D7_1353100	Plasmodium exported protein, unknown function	N/A	protein coding gene	237.88	272.75	12.47	0.8	4.29	3.93	5.04	1419.52	923.17	326.72	115.42	45.88	45.42	912.29	2	early Trophozoite
PF3D7_1372200	histidine-rich protein III	HRPIII	protein coding gene	17358.4	8434.24	318.95	104.17	6.01	15.72	9.95	1750.53	1285.73	951.21	100.1	79.96	72.88	354.84	2	early Trophozoite
PF3D7_1477500	Plasmodium exported protein (PHISTb), unknown function	N/A	protein coding gene	63.06	78.85	5.94	0.25	1.95	6.15	6.77	66.95	154.65	149.87	26.63	14.64	13.91	37.69	2	early Trophozoite
PF3D7_1478600	EMP1-trafficking protein	PTP3	protein coding gene	6.71	25.52	3.07	0.16	0.21	0.67	2.48	44.28	233.26	80.77	22.61	10.68	11.44	40.65	2	early Trophozoite
PF3D7_0206300	pentafunctional AROM polypeptide, putative, pseudogene	AROM	pseudogene	31.57	15.54	7.14	0.57	2.22	14.17	29.82	82.75	162.3	88.85	76.01	45.44	18.95	18.17	3	Gametocytes
PF3D7_0215000	acyl-CoA synthetase	ACS9	protein coding gene	4.99	2.48	17.87	4.2	23.7	59.96	119.4	32.42	30.8	25.34	33.31	32.77	21.21	20.66	3	Gametocytes
PF3D7_0406200	parasitophorous vacuole membrane protein S16	Pfs16	protein coding gene	173.47	147.53	279.18	58.36	34033.8	10912	14763.7	819.31	701.89	427.69	1025.33	480.36	454.88	450.87	3	Gametocytes
PF3D7_0406500	NYN domain-containing protein, putative	N/A	protein coding gene	102.39	11.26	6.16	5.25	23.21	35.67	76.29	52.53	67.63	26.82	13.73	9.4	10.95	10.47	3	Gametocytes
PF3D7_0423700	early transcribed membrane protein 4	ETRAMP4	protein coding gene	11.09	6.93	127.06	19.39	726.81	101.22	265.96	1427.33	1134.2	359.42	816.17	1576.95	2036.4	2054.23	3	Gametocytes
PF3D7_0501400	interspersed repeat antigen	FIRA	protein coding gene	2530.88	46.55	81.26	17.36	7.72	4.29	39.55	615.43	751.59	319.72	41.84	12	26.37	27.79	3	Gametocytes
PF3D7_0506500	conserved Plasmodium protein, unknown function	N/A	protein coding gene	6.4	10.5	6.77	1.71	2.13	22.2	212.22	12.6	24.93	26.08	13.27	14.23	10.43	13.38	3	Gametocytes
PF3D7_0511500	RNA pseudouridylate synthase, putative	N/A	protein coding gene	123.39	80.8	23.46	4.89	3.7	34.06	95.55	100.13	151.45	87.04	44.43	24.47	20.01	20	3	Gametocytes
PF3D7_0615400	ribonuclease, putative	N/A	protein coding gene	47.62	16.97	22.89	4.16	4.65	21.91	102.84	29.88	42.45	26.16	26.52	30.76	23.53	23.08	3	Gametocytes
PF3D7_0801900	lysine-specific histone demethylase, putative	LSD2	protein coding gene	34.24	16.48	4.61	0.42	3.69	55.58	66.36	5.17	16.56	10.12	6.53	3.86	5.37	5.14	3	Gametocytes
PF3D7_1024800	exported protein 3	EXP3	protein coding gene	518.84	211.13	110.18	12.91	68	158.36	694.69	1288.88	1209.15	596	396.9	130.86	107.59	104.53	3	Gametocytes
PF3D7_1102500	gametocyte exported protein 2	GEXP02	protein coding gene	7.1	0.49	5.08	0.05	7.1	12.48	63.6	198.4	303.39	105.64	144.42	70.32	44.83	47.13	3	Gametocytes
PF3D7_1134600	CCCH-type zinc finger protein ZNF4	ZNF4	protein coding gene	4.94	0.55	2.04	0.16	1.13	15.59	33.8	9.82	14.8	13.26	8.59	7.35	6.5	7.23	3	Gametocytes
PF3D7_1233600	asparagine and aspartate rich protein 1	AARP1	protein coding gene	50.78	15.99	24.42	3.49	10.84	46	181.42	39.92	61.45	25.93	38.61	43.17	23.26	24.71	3	Gametocytes
PF3D7_1406200	transcription elongation factor SPT6, putative	SPT6	protein coding gene	102.71	61.35	21.1	2.44	5.82	29.94	60.85	43.64	81.13	45.97	24.81	15.97	11.87	14.1	3	Gametocytes
PF3D7_1434500	dynein-related AAA-type ATPase, putative	N/A	protein coding gene	46.73	45.83	7.08	0.54	1.98	20.47	18.71	44.19	84.04	43.01	39.22	16.46	13.66	12.43	3	Gametocytes
PF3D7_1467600	conserved Plasmodium protein, unknown function	N/A	protein coding gene	6.2	1.35	2.01	0.62	3.61	15.36	109.53	7.6	15.24	19.55	8.38	4.09	7.04	5.53	3	Gametocytes
PF3D7_1472200	histone deacetylase, putative	HDA1	protein coding gene	127.77	27.82	14.49	4.13	5.76	46.66	129.46	223.73	315.91	110.11	103.01	65.45	54.55	56.57	3	Gametocytes
PF3D7_1473200	DnaJ protein, putative	N/A	protein coding gene	12.11	48.15	95.86	26.66	6.34	10.24	117.91	239.39	236.04	171.76	240.99	350.99	263.11	262.62	3	Gametocytes
PF3D7_1473700	nucleoporin NUP116/NSP116, putative	NUP116	protein coding gene	7.91	3.13	4.78	0.26	1.72	5.92	52.39	45.08	76.68	73.02	55.13	18.29	24.82	24.16	3	Gametocytes
PF3D7_0207600	serine repeat antigen 5	SERA5	protein coding gene	80.16	10.33	2965.83	4124.57	113.8	13.75	877.08	2096.25	354.31	155.47	184.85	2302.47	2830.35	2825.18	4	Schizont
PF3D7_0610400	histone H3	H3	protein coding gene	0	0.23	1.39	0.89	15.05	31.12	2.92	0.47	0.53	0	1.35	4.59	10.15	10.03	4	Schizont
PF3D7_0613800	AP2 domain transcription factor, putative	ApiAP2	protein coding gene	9.78	1.34	89.95	46.14	11.78	17.07	97.31	108.89	44.12	17.8	11.1	69.95	92.26	96.67	4	Schizont
PF3D7_0629700	SET domain protein, putative	SET1	protein coding gene	45.67	31.36	25.3	4.3	3.13	23.45	102.36	26.63	34.26	20.51	15.53	17.66	15.86	14.98	4	Schizont
PF3D7_0704100	basal complex transmembrane protein 2	BTP2	protein coding gene	7.24	0.77	15.24	16.12	4.86	220.48	148.4	60.91	26.04	7.3	12.02	55.25	129.27	131.75	4	Schizont
PF3D7_0704600	HECT-type E3 ubiquitin ligase UT	UT	protein coding gene	134.3	57.58	41.68	13.08	14.52	61.2	373.27	43.71	82.09	50.02	32.28	29.17	37.4	35.46	4	Schizont
PF3D7_0903300	conserved protein, unknown function	N/A	protein coding gene	3.96	0.52	29.82	8.95	3.99	21.76	49.15	49.32	22.35	8.22	9.62	72.97	95.43	96.9	4	Schizont
PF3D7_0917900	heat shock protein 70	BIP	protein coding gene	653.49	329.31	1163.63	248.63	22.32	24.05	457.83	1307.91	1156.35	1210.49	1357.87	3808.53	1607.98	1601.9	4	Schizont
PF3D7_0919900	regulator of chromosome condensation-PP1-interacting protein	RCC-PIP	protein coding gene	7.16	3.16	33.6	25.06	4.25	29.64	88.08	43.81	24.11	8.03	8.31	26.29	79.49	79.18	4	Schizont
PF3D7_1001700	Plasmodium exported protein (PHISTc), unknown function	N/A	protein coding gene	97.5	6.24	15.52	8.2	0.64	2.62	14.07	466.51	594.55	149.05	77.14	116.33	127.99	123.25	4	Schizont
PF3D7_1014900	protein KIC8	KIC8	protein coding gene	6.48	0.81	13.39	11.94	1.25	57.32	227.16	44.05	28.04	4.36	7.92	15.83	77.9	82.89	4	Schizont
PF3D7_1027300	peroxiredoxin	nPrx	protein coding gene	236.88	45.44	438.32	815.09	92.97	54.92	774.05	591.86	361.96	88.22	61.16	152.81	512.81	497.38	4	Schizont
PF3D7_1029900	ORC3 domain-containing protein, putative	N/A	protein coding gene	8.28	0.82	61.34	47.87	7.59	66.7	168.66	102.49	37.02	10.3	15.63	67.67	215.08	202.32	4	Schizont
PF3D7_1102800	early transcribed membrane protein 11.2	ETRAMP11.2	protein coding gene	7131.46	492.31	645.94	136.76	49.14	16.53	532.58	9391.48	5695.96	642.19	661.08	183.9	814.99	838.7	4	Schizont
PF3D7_1133200	conserved Plasmodium protein, unknown function	N/A	protein coding gene	9.18	1.78	41.01	10.84	8.38	24.27	238.59	34.02	14.17	6.61	12.13	42.44	31.97	34.35	4	Schizont
PF3D7_1224100	conserved protein, unknown function	N/A	protein coding gene	4.86	1.11	36.08	20.39	6.42	56.23	47.56	86.34	31.54	5.52	19.26	66.98	145.43	144.05	4	Schizont
PF3D7_1244300	ACEA small nucleolar RNA U3	N/A	ncRNA gene	16.04	8.77	5.34	0	184.32	205.87	88.36	263.38	303.6	197.03	2131.74	2191.28	420.4	460.62	4	Schizont
PF3D7_1343000	phosphoethanolamine N-methyltransferase	PMT	protein coding gene	260.59	26.67	445.83	56.14	11.86	21.48	95.75	1074.49	979.01	390.8	764.36	3747.1	1531.55	1545.85	4	Schizont
PF3D7_1418800	signal recognition particle RNA	N/A	ncRNA gene	56.87	232.03	54.79	138.94	407.29	205.97	646.91	418.81	193.56	175.39	642.38	7515.99	348.05	355.02	4	Schizont
PF3D7_1468100	MORC family protein	MORC	protein coding gene	170.77	129.57	91.3	24.26	7.88	27.78	110.92	150.11	275.69	202.82	144.62	127	150.29	149.04	4	Schizont
PF3D7_0302500	cytoadherence linked asexual protein 3.1	CLAG3.1	protein coding gene	10.5	0.66	104.73	181.65	3.53	3.09	76.13	595.32	418.79	69.4	346.09	478.68	2497.69	2588.28	5	Merozoite
PF3D7_0613900	myosin E, putative	MyoE	protein coding gene	14.51	2.19	35.87	37.99	1.02	4.98	425.82	73.54	53.91	5.62	12.14	8.66	148.49	153.61	5	Merozoite
PF3D7_0617800	histone H2A	H2A	protein coding gene	217.38	210.27	4306.03	1339.02	1774.87	2651.16	27312.8	6638.42	1943.35	562.16	1558.05	10339.9	6350.88	6260.5	5	Merozoite
PF3D7_0617900	histone H3 variant	H3.3	protein coding gene	736.07	332.55	643.53	1365.03	1002.61	3851.13	2824.03	1155.11	772.23	300.92	1989.92	3116.34	3831.04	3692.09	5	Merozoite
PF3D7_0707300	rhoptry-associated membrane antigen	RAMA	protein coding gene	16.53	1.78	202.7	189.63	14.25	25.2	656.68	221.93	167.57	21.12	19.54	50.45	415.49	413.62	5	Merozoite
PF3D7_0905400	high molecular weight rhoptry protein 3	RhopH3	protein coding gene	33.34	3.03	558.08	530	15.27	5.58	583.41	1386.36	757.91	118.29	302.07	1059.99	5406.16	5414	5	Merozoite
PF3D7_0929400	high molecular weight rhoptry protein 2	RhopH2	protein coding gene	14.32	1.05	231.19	161.35	4.05	13.19	291.69	984.89	540.65	103.5	210.07	861.11	4491.87	4565.68	5	Merozoite
PF3D7_0930300	merozoite surface protein 1	MSP1	protein coding gene	63.96	7.25	1793.71	1797.75	47.13	24.99	1342.71	1067.66	1078.23	150.38	161.81	796.28	2402.27	2379.78	5	Merozoite
PF3D7_1021700	VPS13 domain-containing protein, putative	N/A	protein coding gene	9.57	32.18	11.65	6.03	2.83	36.46	74	42.64	42.94	26.21	29.54	21.83	50.32	52.08	5	Merozoite
PF3D7_1026600	conserved Plasmodium protein, unknown function	N/A	protein coding gene	12.66	2.96	28.45	5.71	1.09	17.82	447.8	130.47	140.4	15.32	6.65	4.05	35.05	35.06	5	Merozoite
PF3D7_1035400	merozoite surface protein 3	MSP3	protein coding gene	12.59	0.99	77.62	40.37	1.46	7.09	339.07	199.84	148.38	11.46	37.2	38.9	535.01	539.91	5	Merozoite
PF3D7_1035500	merozoite surface protein 6	MSP6	protein coding gene	11.24	4.24	27.86	25.74	1.01	2.21	199.32	252.59	469.65	43.12	63.34	35.91	899.45	921.87	5	Merozoite
PF3D7_1035700	duffy binding-like merozoite surface protein	DBLMSP	protein coding gene	10.56	0.62	61.64	60.88	2.01	1.89	151.25	171.51	175.71	25.21	23.48	41.95	366.08	370.37	5	Merozoite
PF3D7_1107800	AP2 domain transcription factor AP2-P	ApiAP2	protein coding gene	39.31	93.68	44.62	35.76	10.53	72.68	200.31	69.63	107	196.58	126.03	51.23	113.32	111.6	5	Merozoite
PF3D7_1126700	conserved Plasmodium protein, unknown function	ATG23	protein coding gene	4.24	0.18	13.09	10.08	9.12	41.14	203.24	51.27	48.88	4.01	6.97	5.39	81.95	81.66	5	Merozoite
PF3D7_1246200	actin I	ACT1	protein coding gene	55.25	77.34	1088.75	970.19	191.01	748.05	2474.74	643.26	507.73	136.85	369.04	1513.99	1958.46	1934.32	5	Merozoite
PF3D7_1342600	myosin A	MyoA	protein coding gene	18.61	10.54	207.44	73.22	5.77	30.74	1748.5	516.43	581.04	83.61	89.61	115.98	860.59	854.15	5	Merozoite
PF3D7_1356800	aurora-related kinase ARK3, putative	ARK3	protein coding gene	6.35	0.36	8.01	8.21	1.58	34.16	134.06	29.09	30.97	3.27	6.54	6.48	43.69	43.81	5	Merozoite
PF3D7_1410400	rhoptry-associated protein 1	RAP1	protein coding gene	12.07	1.05	263.12	566.49	1.72	3.71	215.24	572.07	514.96	69.09	150.56	571.8	3472.88	3497.82	5	Merozoite
PF3D7_1411000	conserved Plasmodium protein, unknown function	N/A	protein coding gene	5.71	0.37	9.38	3.06	0.78	14.96	27.96	178.09	107.98	7.03	12.63	10.22	122.92	120.56	5	Merozoite
PF3D7_1411000	conserved Plasmodium protein, unknown function	N/A	protein coding gene	5.71	0.37	9.38	3.06	0.78	14.96	27.96	178.09	107.98	7.03	12.63	10.22	122.92	120.56	5	Merozoite

## Sheet: Tab 2
Differential expression analysis between LRR5pB and NF54wt. MAST package was used, via FindMarkers function in Seurat.
Gene.ID	Gene.Name.or.Symbol	Product.Description	p_val	avg_log2FC	pct.1	pct.2	p_val_adj	lable	Cluster	P. falciparum stage annotation	Category used on GO enrichment analysis
PF3D7_1240600	VAR	erythrocyte membrane protein 1, PfEMP1	3.00373e-242	4.57963	0.952	0.071	1.56615e-238	up	2	Early Trophozoites	up-ET
PF3D7_0831800	HRP2	histidine-rich protein II	1.02838e-231	-1.85585	0.554	0.98	5.36196e-228	down	2	Early Trophozoites	down-ET
PF3D7_0818900	HSP70	heat shock protein 70	1.26816e-67	0.772243	0.97	0.84	6.61219e-64	up	2	Early Trophozoites	up-ET
PF3D7_0201900	EMP3	erythrocyte membrane protein 3	4.65583e-15	-0.404759	0.787	0.924	2.42755e-11	down	2	Early Trophozoites	down-ET
PF3D7_0730900	PTP4	EMP1-trafficking protein	7.25857e-14	-0.548818	0.711	0.819	3.78462e-10	down	2	Early Trophozoites	down-ET
PF3D7_1372200	HRPIII	histidine-rich protein III	1.04044e-55	0.510609	0.998	0.974	5.42484e-52	up	2	Early Trophozoites	up-ET
PF3D7_0708400	HSP90	heat shock protein 90	8.41316e-32	0.657216	0.872	0.694	4.38662e-28	up	2	Early Trophozoites	up-ET
PF3D7_1244300	N/A	ACEA small nucleolar RNA U3	7.18344e-30	0.365839	0.993	0.978	3.74545e-26	up	2	Early Trophozoites	up-ET
PF3D7_1418800	N/A	signal recognition particle RNA	5.91182e-28	0.368026	0.998	0.993	3.08242e-24	up	2	Early Trophozoites	up-ET
PF3D7_1102800	ETRAMP11.2	early transcribed membrane protein 11.2	1.63251e-23	0.617866	0.804	0.605	8.5119e-20	up	2	Early Trophozoites	up-ET
PF3D7_1252300	N/A	conserved Plasmodium protein, unknown function	3.61169e-18	0.388998	0.93	0.888	1.88314e-14	up	2	Early Trophozoites	up-ET
PF3D7_0501300	SBP1	skeleton-binding protein 1	2.081e-10	0.461158	0.841	0.761	1.08503e-06	up	2	Early Trophozoites	up-ET
PF3D7_0935900	REX1	ring-exported protein 1	5.92259e-09	0.341165	0.896	0.829	3.08804e-05	up	2	Early Trophozoites	up-ET
PF3D7_1418800	N/A	signal recognition particle RNA	3.85961e-20	0.351344	0.98	0.956	2.0124e-16	up	3	Gametocytes	up-Gam
PF3D7_0936800	N/A	Plasmodium exported protein (PHISTc), unknown function	1.15405e-07	-0.3866	0.683	0.796	0.000601723	down	2	Early Trophozoites	down-ET
PF3D7_1244300	N/A	ACEA small nucleolar RNA U3	2.87155e-19	0.335756	0.995	0.992	1.49723e-15	up	3	Gametocytes	up-Gam
PF3D7_0531600	N/A	18S ribosomal RNA	3.61487e-18	-0.133061	1	1	1.88479e-14	None	2	Early Trophozoites	none-ET
PF3D7_0406200	Pfs16	parasitophorous vacuole membrane protein S16	1.37475e-09	0.435962	0.93	0.872	7.16794e-06	up	3	Gametocytes	up-Gam
PF3D7_0725600	N/A	18S ribosomal RNA	1.18702e-13	-0.0993408	1	1	6.18913e-10	None	2	Early Trophozoites	none-ET
PF3D7_0818900	HSP70	heat shock protein 70	8.18715e-60	0.47796	0.974	0.934	4.26878e-56	up	1	Late Trophozoites	up-LT
PF3D7_1244300	N/A	ACEA small nucleolar RNA U3	2.37557e-44	0.372009	0.997	0.99	1.23862e-40	up	1	Late Trophozoites	up-LT
PF3D7_1418800	N/A	signal recognition particle RNA	1.43701e-35	0.355242	0.989	0.977	7.49259e-32	up	1	Late Trophozoites	up-LT
PF3D7_0814000	N/A	60S ribosomal protein L13-2, putative	3.8074e-19	0.354917	0.752	0.62	1.98518e-15	up	1	Late Trophozoites	up-LT
PF3D7_0532100	ETRAMP5	early transcribed membrane protein 5	1.71388e-07	-0.185996	0.652	0.77	0.000893615	None	2	Early Trophozoites	none-ET
PF3D7_1243600	N/A	translation initiation factor SUI1, putative	1.78268e-11	0.631666	0.911	0.843	9.29488e-08	up	5	Merozoites	up-Meroz
PF3D7_0831700	HSP70x	heat shock protein 70	2.29506e-52	-3.30579	0.345	0.795	1.19664e-48	down	3	Gametocytes	down-Gam
PF3D7_0532400	LyMP	lysine-rich membrane-associated PHISTb protein	0.000117067	-0.17047	0.704	0.796	0.61039	None	2	Early Trophozoites	none-ET
PF3D7_0503400	ADF1	actin-depolymerizing factor 1	4.25599e-11	1.03218	0.799	0.657	2.21907e-07	up	5	Merozoites	up-Meroz
PF3D7_0511500	N/A	RNA pseudouridylate synthase, putative	0.00179487	0.134259	0.88	0.819	1	None	2	Early Trophozoites	none-ET
PF3D7_1418800	N/A	signal recognition particle RNA	3.35366e-10	0.51908	0.989	0.992	1.7486e-06	up	5	Merozoites	up-Meroz
PF3D7_0628300	CEPT	choline/ethanolaminephosphotransferase, putative	8.10518e-10	1.59648	0.832	0.645	4.22604e-06	up	5	Merozoites	up-Meroz
PF3D7_1026600	N/A	conserved Plasmodium protein, unknown function	1.25697e-09	4.31361	0.76	0.484	6.55385e-06	up	5	Merozoites	up-Meroz
PF3D7_1130200	PfP0	60S ribosomal protein P0	0.00326218	0.31294	0.82	0.746	1	None	2	Early Trophozoites	none-ET
PF3D7_0420300	ApiAP2	AP2 domain transcription factor, putative	1.33248e-09	3.16084	0.754	0.492	6.94755e-06	up	5	Merozoites	up-Meroz
PF3D7_1012400	HGPRT	hypoxanthine-guanine phosphoribosyltransferase	1.70473e-12	-0.398314	0.763	0.831	8.88845e-09	down	1	Late Trophozoites	down-LT
PF3D7_1358800	RPS15	40S ribosomal protein S15	0.00348205	-0.139877	0.88	0.901	1	None	2	Early Trophozoites	none-ET
PF3D7_1149000	Pf332	antigen 332, DBL-like protein	4.48496e-09	-0.297288	0.844	0.881	2.33846e-05	down	1	Late Trophozoites	down-LT
PF3D7_0113000	GARP	glutamic acid-rich protein GARP	0.0185074	-0.111049	0.989	0.996	1	None	2	Early Trophozoites	none-ET
PF3D7_0516900	RPL2	60S ribosomal protein L2	0.0358164	0.110018	0.822	0.764	1	None	2	Early Trophozoites	none-ET
PF3D7_0610400	H3	histone H3	2.82413e-07	-1.20778	0.57	0.81	0.0014725	down	5	Merozoites	down-meroz
PF3D7_1411000	N/A	conserved Plasmodium protein, unknown function	3.03959e-09	3.93592	0.754	0.476	1.58484e-05	up	5	Merozoites	up-Meroz
PF3D7_0104200	N/A	StAR-related lipid transfer protein	1.05791e-08	0.81365	0.754	0.532	5.51593e-05	up	5	Merozoites	up-Meroz
PF3D7_1455300	N/A	conserved protein, unknown function	2.14205e-08	0.925865	0.765	0.657	0.000111686	up	5	Merozoites	up-Meroz
PF3D7_1105100	H2B	histone H2B	3.97531e-07	-1.32754	0.642	0.859	0.00207273	down	5	Merozoites	down-meroz
PF3D7_1310700	PIC5	PhIL1-interacting candidate PIC5	1.12771e-07	0.627948	0.894	0.843	0.000587987	up	5	Merozoites	up-Meroz
PF3D7_0532300	N/A	Plasmodium exported protein (PHISTb), unknown function	0.0967209	0.0820261	0.948	0.917	1	None	2	Early Trophozoites	none-ET
PF3D7_0104300	UBP1	ubiquitin carboxyl-terminal hydrolase 1, putative	1.79923e-07	1.31505	0.804	0.597	0.000938116	up	5	Merozoites	up-Meroz
PF3D7_1246400	MTIP	myosin A-tail interacting protein	2.55016e-07	0.807871	0.905	0.77	0.00132966	up	5	Merozoites	up-Meroz
PF3D7_1240600	VAR	erythrocyte membrane protein 1, PfEMP1	0	4.90165	0.974	0.05	0	up	0	Rings	up-R
PF3D7_1372200	HRPIII	histidine-rich protein III	2.77309e-91	0.471841	0.989	0.964	1.44589e-87	up	0	Rings	up-R
PF3D7_1244300	N/A	ACEA small nucleolar RNA U3	3.56673e-74	0.358127	0.993	0.979	1.8597e-70	up	0	Rings	up-R
PF3D7_1102800	ETRAMP11.2	early transcribed membrane protein 11.2	1.69369e-73	0.546954	0.976	0.919	8.83091e-70	up	0	Rings	up-R
PF3D7_0407800	CINCH	protein CINCH	4.43712e-07	-1.44456	0.52	0.77	0.00231351	down	5	Merozoites	down-meroz
PF3D7_0818900	HSP70	heat shock protein 70	4.47313e-73	0.606813	0.922	0.809	2.33229e-69	up	0	Rings	up-R
PF3D7_0726000	N/A	28S ribosomal RNA	0.133236	0.0383454	1	1	1	None	2	Early Trophozoites	none-ET
PF3D7_1418800	N/A	signal recognition particle RNA	1.14948e-70	0.355085	0.995	0.982	5.99341e-67	up	0	Rings	up-R
PF3D7_1353200	MAHRP2	membrane associated histidine-rich protein 2	6.46949e-68	0.627093	0.898	0.714	3.37319e-64	up	0	Rings	up-R
PF3D7_0936000	REX2	ring-exported protein 2	1.6607e-27	0.480331	0.879	0.778	8.6589e-24	up	0	Rings	up-R
PF3D7_0202000	KAHRP	knob-associated histidine-rich protein	0.230281	-0.0101028	1	0.997	1	None	2	Early Trophozoites	none-ET
PF3D7_1001500	ETRAMP10	early transcribed membrane protein 10.1	0.253078	0.032903	0.95	0.936	1	None	2	Early Trophozoites	none-ET
PF3D7_0507100	RPL4	60S ribosomal protein L4	0.510096	-0.0550774	0.835	0.809	1	None	2	Early Trophozoites	none-ET
PF3D7_1023900	CHD1	chromodomain-helicase-DNA-binding protein 1 homolog, putative	0.53413	-0.0268577	0.754	0.752	1	None	2	Early Trophozoites	none-ET
PF3D7_0708400	HSP90	heat shock protein 90	2.17686e-16	0.330306	0.81	0.713	1.13502e-12	up	0	Rings	up-R
PF3D7_0532000	N/A	28S ribosomal RNA	0.539021	-0.0121699	1	1	1	None	2	Early Trophozoites	none-ET
PF3D7_1229800	MyoJ	myosin J, putative	1.22046e-06	-1.05086	0.559	0.794	0.00636349	down	5	Merozoites	down-meroz
PF3D7_0936300	REX3	ring-exported protein 3	2.18255e-08	0.310409	0.823	0.76	0.000113798	up	0	Rings	up-R
PF3D7_1229100	MRP2	multidrug resistance-associated protein 2	0.655977	0.00377688	0.8	0.806	1	None	2	Early Trophozoites	none-ET
PF3D7_1302800	N/A	40S ribosomal protein S7, putative	0.753389	0.0196307	0.874	0.859	1	None	2	Early Trophozoites	none-ET
PF3D7_MIT04000	LSUE	large subunit ribosomal RNA fragment E	3.81345e-10	0.411063	0.971	0.96	1.98833e-06	up	4	Schizont	up-Schiz
PF3D7_0831800	HRP2	histidine-rich protein II	0	-1.59705	0.565	0.972	0	down	0	Rings	down-R
PF3D7_1105100	H2B	histone H2B	1.18161e-07	0.37936	1	0.997	0.000616089	up	4	Schizont	up-Schiz
PF3D7_0831700	HSP70x	heat shock protein 70	8.37799e-96	-0.572862	0.845	0.952	4.36828e-92	down	0	Rings	down-R
PF3D7_1016300	GBP130	GBP130 protein	1.55739e-21	-0.304319	0.668	0.778	8.12021e-18	down	0	Rings	down-R
PF3D7_1358800	RPS15	40S ribosomal protein S15	0.000142265	-0.213292	0.809	0.814	0.741769	None	3	Gametocytes	none-Gam
PF3D7_0207600	SERA5	serine repeat antigen 5	3.34847e-10	-0.852885	0.899	0.903	1.74589e-06	down	4	Schizont	down-Schiz
PF3D7_0406500	N/A	NYN domain-containing protein, putative	0.000934067	0.254948	0.899	0.866	1	None	3	Gametocytes	none-Gam
PF3D7_0531600	N/A	18S ribosomal RNA	0.0153532	-0.124145	1	1	1	None	3	Gametocytes	none-Gam
PF3D7_1130200	PfP0	60S ribosomal protein P0	8.79859e-07	0.626174	0.799	0.73	0.00458758	up	4	Schizont	up-Schiz
PF3D7_MIT03700	SSUF	small subunit ribosomal RNA fragment F	2.53398e-07	-0.445428	0.885	0.953	0.00132122	down	4	Schizont	down-Schiz
PF3D7_0930300	MSP1	merozoite surface protein 1	1.4336e-06	-0.630796	0.971	0.953	0.00747477	down	4	Schizont	down-Schiz
PF3D7_0725600	N/A	18S ribosomal RNA	0.0157706	-0.0537828	1	1	1	None	3	Gametocytes	none-Gam
PF3D7_0935900	REX1	ring-exported protein 1	0.0174784	0.355183	0.761	0.691	1	None	3	Gametocytes	none-Gam
PF3D7_0511500	N/A	RNA pseudouridylate synthase, putative	0.0505408	0.180386	0.957	0.923	1	None	3	Gametocytes	none-Gam
PF3D7_0708400	HSP90	heat shock protein 90	0.095875	0.010826	0.926	0.885	1	None	3	Gametocytes	none-Gam
PF3D7_0206300	AROM	pentafunctional AROM polypeptide, putative, pseudogene	0.110211	0.284979	0.773	0.727	1	None	3	Gametocytes	none-Gam
PF3D7_0801900	LSD2	lysine-specific histone demethylase, putative	0.121179	0.234857	0.773	0.716	1	None	3	Gametocytes	none-Gam
PF3D7_0818900	HSP70	heat shock protein 70	0.129783	0.174243	0.941	0.929	1	None	3	Gametocytes	none-Gam
PF3D7_0532000	N/A	28S ribosomal RNA	0.143255	0.0766088	1	1	1	None	3	Gametocytes	none-Gam
PF3D7_0615400	N/A	ribonuclease, putative	0.148704	0.147096	0.813	0.76	1	None	3	Gametocytes	none-Gam
PF3D7_0826100	HEUL	HECT-like E3 ubiquitin ligase, putative	0.202906	0.156726	0.791	0.746	1	None	3	Gametocytes	none-Gam
PF3D7_1121600	EXP1	exported protein 1	0.260371	0.0346901	0.768	0.73	1	None	3	Gametocytes	none-Gam
PF3D7_0726000	N/A	28S ribosomal RNA	0.262562	0.0487355	1	1	1	None	3	Gametocytes	none-Gam
PF3D7_1102500	GEXP02	gametocyte exported protein 2	0.369292	0.119914	0.854	0.872	1	None	3	Gametocytes	none-Gam
PF3D7_1302800	N/A	40S ribosomal protein S7, putative	0.58262	-0.0301345	0.818	0.839	1	None	3	Gametocytes	none-Gam
PF3D7_1467600	N/A	conserved Plasmodium protein, unknown function	0.941599	-0.0678248	0.847	0.839	1	None	3	Gametocytes	none-Gam
PF3D7_0516900	RPL2	60S ribosomal protein L2	0.947395	0.00785409	0.777	0.768	1	None	3	Gametocytes	none-Gam
PF3D7_1130200	PfP0	60S ribosomal protein P0	0.956511	0.0633586	0.829	0.822	1	None	3	Gametocytes	none-Gam
PF3D7_0531600	N/A	18S ribosomal RNA	1.38053e-38	-0.192525	1	1	7.1981e-35	None	1	Late Trophozoites	none-LT
PF3D7_0725600	N/A	18S ribosomal RNA	4.63249e-35	-0.166229	1	1	2.41538e-31	None	1	Late Trophozoites	none-LT
PF3D7_0708400	HSP90	heat shock protein 90	5.06232e-14	0.210924	0.964	0.928	2.63949e-10	None	1	Late Trophozoites	none-LT
PF3D7_0608800	OAT	ornithine aminotransferase	1.11484e-13	0.229116	0.946	0.914	5.8128e-10	None	1	Late Trophozoites	none-LT
PF3D7_0516900	RPL2	60S ribosomal protein L2	2.67295e-08	0.186154	0.921	0.879	0.000139368	None	1	Late Trophozoites	none-LT
PF3D7_0309600	PfP2	60S acidic ribosomal protein P2	2.79178e-08	-0.216314	0.884	0.913	0.000145564	None	1	Late Trophozoites	none-LT
PF3D7_0322000	CYP19A	peptidyl-prolyl cis-trans isomerase	9.41237e-08	-0.225707	0.752	0.806	0.000490761	None	1	Late Trophozoites	none-LT
PF3D7_1130200	PfP0	60S ribosomal protein P0	1.38029e-07	0.171664	0.929	0.872	0.000719682	None	1	Late Trophozoites	none-LT
PF3D7_0500800	MESA	mature parasite-infected erythrocyte surface antigen	5.90053e-07	-0.105617	0.902	0.958	0.00307654	None	1	Late Trophozoites	none-LT
PF3D7_0532000	N/A	28S ribosomal RNA	7.17394e-07	-0.0622336	0.998	1	0.00374049	None	1	Late Trophozoites	none-LT
PF3D7_1358800	RPS15	40S ribosomal protein S15	2.6848e-06	-0.127857	0.941	0.958	0.0139986	None	1	Late Trophozoites	none-LT
PF3D7_1103100	RPP1	60S acidic ribosomal protein P1, putative	6.56689e-05	-0.181471	0.854	0.905	0.342398	None	1	Late Trophozoites	none-LT
PF3D7_0312800	N/A	60S ribosomal protein L26, putative	0.00059417	0.0978591	0.768	0.739	1	None	1	Late Trophozoites	none-LT
PF3D7_0507100	RPL4	60S ribosomal protein L4	0.0014028	0.163091	0.87	0.839	1	None	1	Late Trophozoites	none-LT
PF3D7_1317800	RPS19	40S ribosomal protein S19	0.00316693	0.089989	0.779	0.72	1	None	1	Late Trophozoites	none-LT
PF3D7_1023900	CHD1	chromodomain-helicase-DNA-binding protein 1 homolog, putative	0.00696941	-0.0955187	0.779	0.823	1	None	1	Late Trophozoites	none-LT
PF3D7_0113000	GARP	glutamic acid-rich protein GARP	0.0134682	0.101271	0.872	0.879	1	None	1	Late Trophozoites	none-LT
PF3D7_0503800	RPL31	60S ribosomal protein L31	0.0150541	-0.0596484	0.765	0.8	1	None	1	Late Trophozoites	none-LT
PF3D7_0813300	N/A	NPL domain-containing protein, putative	0.0762704	-0.0514753	0.794	0.831	1	None	1	Late Trophozoites	none-LT
PF3D7_1302800	N/A	40S ribosomal protein S7, putative	0.120636	0.0412566	0.941	0.939	1	None	1	Late Trophozoites	none-LT
PF3D7_0814200	ALBA1	DNA/RNA-binding protein Alba 1	0.125745	0.0942249	0.807	0.791	1	None	1	Late Trophozoites	none-LT
PF3D7_0422400	RPS19	40S ribosomal protein S19	0.171554	0.0597355	0.799	0.776	1	None	1	Late Trophozoites	none-LT
PF3D7_1121600	EXP1	exported protein 1	0.173523	0.109255	0.98	0.983	1	None	1	Late Trophozoites	none-LT
PF3D7_0202000	KAHRP	knob-associated histidine-rich protein	0.349786	-0.0586204	0.921	0.907	1	None	1	Late Trophozoites	none-LT
PF3D7_1414300	N/A	60S ribosomal protein L10, putative	0.382502	0.0250705	0.813	0.791	1	None	1	Late Trophozoites	none-LT
PF3D7_0532100	ETRAMP5	early transcribed membrane protein 5	0.466726	0.0594349	0.989	0.992	1	None	1	Late Trophozoites	none-LT
PF3D7_0511500	N/A	RNA pseudouridylate synthase, putative	0.555907	-0.0385959	0.802	0.814	1	None	1	Late Trophozoites	none-LT
PF3D7_1471100	EXP2	exported protein 2	0.624952	-0.0354098	0.76	0.763	1	None	1	Late Trophozoites	none-LT
PF3D7_0726000	N/A	28S ribosomal RNA	0.662652	0.00551047	1	1	1	None	1	Late Trophozoites	none-LT
PF3D7_0721600	N/A	40S ribosomal protein S5, putative	0.72085	-0.0193072	0.769	0.756	1	None	1	Late Trophozoites	none-LT
PF3D7_0306900	N/A	40S ribosomal protein S23, putative	0.88913	0.00560453	0.825	0.821	1	None	1	Late Trophozoites	none-LT
PF3D7_1453700	P23	HSP90 co-chaperone p23	0.93176	0.0113282	0.752	0.748	1	None	1	Late Trophozoites	none-LT
PF3D7_0531600	N/A	18S ribosomal RNA	3.64093e-10	-0.23765	1	1	1.89838e-06	None	5	Merozoites	none-Meroz
PF3D7_0725600	N/A	18S ribosomal RNA	9.80452e-09	-0.193091	1	1	5.11208e-05	None	5	Merozoites	none-Meroz
PF3D7_1014600	ADA2	transcriptional coactivator ADA2	1.13548e-07	-2.18401	0.497	0.75	0.000592038	None	5	Merozoites	none-Meroz
PF3D7_0525800	IMC1g	inner membrane complex protein 1g	2.00052e-06	0.719983	0.899	0.815	0.0104307	None	5	Merozoites	none-Meroz
PF3D7_MIT03700	SSUF	small subunit ribosomal RNA fragment F	3.35183e-06	-0.497283	0.67	0.819	0.0174765	None	5	Merozoites	none-Meroz
PF3D7_MIT04000	LSUE	large subunit ribosomal RNA fragment E	4.0644e-06	0.404304	0.894	0.875	0.0211918	None	5	Merozoites	none-Meroz
PF3D7_0617800	H2A	histone H2A	4.89126e-06	-1.1608	0.715	0.859	0.025503	None	5	Merozoites	none-Meroz
PF3D7_1035300	GLURP	glutamate-rich protein GLURP	5.09666e-06	-0.86803	0.559	0.782	0.026574	None	5	Merozoites	none-Meroz
PF3D7_1105000	H4	histone H4	9.5586e-06	-1.0937	0.642	0.81	0.0498385	None	5	Merozoites	none-Meroz
PF3D7_1027300	nPrx	peroxiredoxin	1.2129e-05	-1.11775	0.682	0.762	0.0632406	None	5	Merozoites	none-Meroz
PF3D7_0109000	PHIL1	photosensitized INA-labeled protein PHIL1	2.03312e-05	0.637467	0.754	0.609	0.106007	None	5	Merozoites	none-Meroz
PF3D7_0206800	MSP2	merozoite surface protein 2	2.15587e-05	-0.799747	0.648	0.835	0.112407	None	5	Merozoites	none-Meroz
PF3D7_1351700	IMC1f	inner membrane complex protein 1f	2.50076e-05	0.361498	0.905	0.879	0.130389	None	5	Merozoites	none-Meroz
PF3D7_1035700	DBLMSP	duffy binding-like merozoite surface protein	2.73768e-05	-0.567991	0.564	0.766	0.142743	None	5	Merozoites	none-Meroz
PF3D7_1340900	PiT	sodium-dependent phosphate transporter	3.01027e-05	0.484727	0.76	0.609	0.156955	None	5	Merozoites	none-Meroz
PF3D7_0806800	N/A	V-type proton ATPase subunit a, putative	5.48276e-05	0.292137	0.877	0.847	0.285871	None	5	Merozoites	none-Meroz
PF3D7_1035900	MAAP	merozoites-associated armadillo repeats protein	5.56048e-05	-0.340925	0.648	0.835	0.289923	None	5	Merozoites	none-Meroz
PF3D7_1232100	CPN60	60 kDa chaperonin	6.51596e-05	0.345784	0.86	0.742	0.339742	None	5	Merozoites	none-Meroz
PF3D7_1344300	N/A	zinc finger protein, putative	0.000168537	-0.474332	0.682	0.847	0.878753	None	5	Merozoites	none-Meroz
PF3D7_1313800	N/A	conserved Plasmodium membrane protein, unknown function	0.000176239	0.434074	0.821	0.706	0.91891	None	5	Merozoites	none-Meroz
PF3D7_0532000	N/A	28S ribosomal RNA	0.000259123	-0.17128	1	1	1	None	5	Merozoites	none-Meroz
PF3D7_1003600	IMC1c	inner membrane complex protein 1c	0.000475557	0.691825	0.838	0.746	1	None	5	Merozoites	none-Meroz
PF3D7_1335100	MSP7	merozoite surface protein 7	0.00068993	-0.444208	0.676	0.835	1	None	5	Merozoites	none-Meroz
PF3D7_0217500	CDPK1	calcium-dependent protein kinase 1	0.000976592	-0.4198	0.637	0.794	1	None	5	Merozoites	none-Meroz
PF3D7_0810300	PPM5	protein phosphatase PPM5, putative	0.00100466	0.386584	0.749	0.823	1	None	5	Merozoites	none-Meroz
PF3D7_1467900	N/A	rab GTPase activator, putative	0.00125537	-0.318218	0.631	0.79	1	None	5	Merozoites	none-Meroz
PF3D7_1021700	N/A	VPS13 domain-containing protein, putative	0.00129174	-0.292865	0.765	0.895	1	None	5	Merozoites	none-Meroz
PF3D7_1222700	GAP45	glideosome-associated protein 45	0.00234743	0.0862862	0.704	0.81	1	None	5	Merozoites	none-Meroz
PF3D7_1136500	CK1	casein kinase 1	0.00454174	0.240887	0.788	0.73	1	None	5	Merozoites	none-Meroz
PF3D7_0305500	N/A	protein dopey homolog, putative	0.0052179	-0.311686	0.743	0.867	1	None	5	Merozoites	none-Meroz
PF3D7_1361800	GAC	glideosome-associated connector	0.0116964	-0.298787	0.793	0.887	1	None	5	Merozoites	none-Meroz
PF3D7_MIT03200	LSUA	large subunit ribosomal RNA fragment A	0.016541	0.20627	0.888	0.875	1	None	5	Merozoites	none-Meroz
PF3D7_1113100	PRL	protein tyrosine phosphatase	0.0173868	0.270404	0.877	0.823	1	None	5	Merozoites	none-Meroz
PF3D7_1250200	N/A	CSC1-like protein, putative	0.0193632	-0.403894	0.737	0.831	1	None	5	Merozoites	none-Meroz
PF3D7_1146600	ORP1	oocyst rupture protein 1, putative	0.0234228	-0.00374244	0.737	0.835	1	None	5	Merozoites	none-Meroz
PF3D7_1205800	HMGB3	high mobility group protein B3, putative	0.0251163	0.29541	0.793	0.746	1	None	5	Merozoites	none-Meroz
PF3D7_1237900	N/A	conserved Plasmodium protein, unknown function	0.0326219	0.304568	0.777	0.669	1	None	5	Merozoites	none-Meroz
PF3D7_0418300	N/A	conserved Plasmodium protein, unknown function	0.0573906	0.229142	0.816	0.77	1	None	5	Merozoites	none-Meroz
PF3D7_0932200	PFN	profilin	0.0619934	0.115759	0.732	0.794	1	None	5	Merozoites	none-Meroz
PF3D7_1035500	MSP6	merozoite surface protein 6	0.0742782	0.625353	0.765	0.774	1	None	5	Merozoites	none-Meroz
PF3D7_0930300	MSP1	merozoite surface protein 1	0.0812022	0.0119989	0.888	0.94	1	None	5	Merozoites	none-Meroz
PF3D7_1023900	CHD1	chromodomain-helicase-DNA-binding protein 1 homolog, putative	0.0976233	-0.163561	0.966	0.988	1	None	5	Merozoites	none-Meroz
PF3D7_1244300	N/A	ACEA small nucleolar RNA U3	0.102112	0.220531	0.777	0.758	1	None	5	Merozoites	none-Meroz
PF3D7_1035400	MSP3	merozoite surface protein 3	0.179445	0.574941	0.894	0.899	1	None	5	Merozoites	none-Meroz
PF3D7_0617900	H3.3	histone H3 variant	0.182104	0.155933	0.989	0.992	1	None	5	Merozoites	none-Meroz
PF3D7_0509800	PI4KB	phosphatidylinositol 4-kinase beta	0.184186	-0.0156088	0.687	0.762	1	None	5	Merozoites	none-Meroz
PF3D7_1246200	ACT1	actin I	0.274451	0.183066	0.978	0.972	1	None	5	Merozoites	none-Meroz
PF3D7_1223400	N/A	phospholipid-transporting ATPase, putative	0.352142	0.122315	0.894	0.907	1	None	5	Merozoites	none-Meroz
PF3D7_0726000	N/A	28S ribosomal RNA	0.375812	-0.0224093	1	1	1	None	5	Merozoites	none-Meroz
PF3D7_0320900	H2A.Z	histone H2A.Z	0.475097	-0.0751666	0.838	0.867	1	None	5	Merozoites	none-Meroz
PF3D7_1223100	PKAr	cAMP-dependent protein kinase regulatory subunit	0.497502	-0.151369	0.749	0.794	1	None	5	Merozoites	none-Meroz
PF3D7_1211800	PfpUB	polyubiquitin	0.734281	0.000940146	0.816	0.79	1	None	5	Merozoites	none-Meroz
PF3D7_MIT02200	SSUA	small subunit ribosomal RNA fragment A	0.997127	0.00167213	0.86	0.863	1	None	5	Merozoites	none-Meroz
PF3D7_0501300	SBP1	skeleton-binding protein 1	2.36628e-24	0.225601	0.967	0.929	1.23378e-20	None	0	Rings	none-R
PF3D7_0725600	N/A	18S ribosomal RNA	2.58879e-20	-0.0952778	1	1	1.34979e-16	None	0	Rings	none-R
PF3D7_0531600	N/A	18S ribosomal RNA	9.50372e-20	-0.103931	0.999	1	4.95524e-16	None	0	Rings	none-R
PF3D7_0935900	REX1	ring-exported protein 1	3.02394e-08	0.107415	0.984	0.984	0.000157668	None	0	Rings	none-R
PF3D7_0516900	RPL2	60S ribosomal protein L2	4.22781e-07	0.104111	0.786	0.716	0.00220438	None	0	Rings	none-R
PF3D7_0623800	TKL4	tyrosine kinase-like protein, putative	6.1944e-05	0.0796781	0.794	0.735	0.322976	None	0	Rings	none-R
PF3D7_1130200	PfP0	60S ribosomal protein P0	0.000131069	0.0709872	0.799	0.744	0.683391	None	0	Rings	none-R
PF3D7_1302800	N/A	40S ribosomal protein S7, putative	0.000136002	0.233711	0.856	0.828	0.709114	None	0	Rings	none-R
PF3D7_0202000	KAHRP	knob-associated histidine-rich protein	0.000152675	-0.0662904	0.993	0.995	0.796046	None	0	Rings	none-R
PF3D7_0113000	GARP	glutamic acid-rich protein GARP	0.00075544	-0.068274	0.854	0.868	1	None	0	Rings	none-R
PF3D7_1358800	RPS15	40S ribosomal protein S15	0.00193015	-0.116367	0.851	0.875	1	None	0	Rings	none-R
PF3D7_0726000	N/A	28S ribosomal RNA	0.00665877	0.0376113	1	1	1	None	0	Rings	none-R
PF3D7_0511500	N/A	RNA pseudouridylate synthase, putative	0.113671	-0.0242408	0.902	0.89	1	None	0	Rings	none-R
PF3D7_1001500	ETRAMP10	early transcribed membrane protein 10.1	0.167436	-0.0378863	0.983	0.976	1	None	0	Rings	none-R
PF3D7_1370300	MAHRP1	membrane associated histidine-rich protein 1	0.228287	-0.147822	0.813	0.793	1	None	0	Rings	none-R
PF3D7_0532000	N/A	28S ribosomal RNA	0.66498	0.00162733	0.999	1	1	None	0	Rings	none-R
PF3D7_0507100	RPL4	60S ribosomal protein L4	0.77108	0.0262285	0.796	0.792	1	None	0	Rings	none-R
PF3D7_1229100	MRP2	multidrug resistance-associated protein 2	0.806422	0.0917553	0.802	0.808	1	None	0	Rings	none-R
PF3D7_1328700	N/A	Plasmodium RNA of unknown function RUF1	2.92364e-06	0.435327	0.777	0.547	0.0152438	None	4	Schizont	none-Schiz
PF3D7_1244300	N/A	ACEA small nucleolar RNA U3	7.99177e-06	0.344671	0.993	0.99	0.0416691	None	4	Schizont	none-Schiz
PF3D7_0725600	N/A	18S ribosomal RNA	8.21304e-06	-0.163377	1	1	0.0428228	None	4	Schizont	none-Schiz
PF3D7_1228600	MSP9	merozoite surface protein 9	2.13782e-05	-1.30927	0.633	0.81	0.111466	None	4	Schizont	none-Schiz
PF3D7_0531600	N/A	18S ribosomal RNA	3.3941e-05	-0.142757	1	1	0.176968	None	4	Schizont	none-Schiz
PF3D7_MIT03200	LSUA	large subunit ribosomal RNA fragment A	3.93571e-05	0.349666	0.942	0.93	0.205208	None	4	Schizont	none-Schiz
PF3D7_0613800	ApiAP2	AP2 domain transcription factor, putative	4.96507e-05	-0.408056	0.935	0.977	0.258879	None	4	Schizont	none-Schiz
PF3D7_0204100	N/A	Sel1 repeat-containing protein, putative	0.000142551	-0.547413	0.669	0.787	0.743258	None	4	Schizont	none-Schiz
PF3D7_1468100	MORC	MORC family protein	0.000153294	-0.355153	0.921	0.953	0.799276	None	4	Schizont	none-Schiz
PF3D7_1414300	N/A	60S ribosomal protein L10, putative	0.000180873	0.355482	0.799	0.667	0.94307	None	4	Schizont	none-Schiz
PF3D7_0320900	H2A.Z	histone H2A.Z	0.0001943	0.387427	0.856	0.727	1	None	4	Schizont	none-Schiz
PF3D7_MIT03400	RNA11	ribosomal RNA fragment RNA11	0.000224499	-0.25628	0.899	0.88	1	None	4	Schizont	none-Schiz
PF3D7_1418800	N/A	signal recognition particle RNA	0.000745133	0.23109	0.993	0.997	1	None	4	Schizont	none-Schiz
PF3D7_1312800	AAP2	protein AAP2	0.000774239	-0.282137	0.755	0.817	1	None	4	Schizont	none-Schiz
PF3D7_1232100	CPN60	60 kDa chaperonin	0.00216309	0.18266	0.835	0.817	1	None	4	Schizont	none-Schiz
PF3D7_1038000	N/A	antigen UB05	0.00360008	-0.252459	0.942	0.953	1	None	4	Schizont	none-Schiz
PF3D7_0508900	AAP6	protein AAP6	0.00362167	-0.592565	0.712	0.8	1	None	4	Schizont	none-Schiz
PF3D7_1008100	PHD1	PHD finger protein PHD1	0.00451293	-0.307726	0.791	0.883	1	None	4	Schizont	none-Schiz
PF3D7_0608800	OAT	ornithine aminotransferase	0.00771005	0.352163	0.842	0.83	1	None	4	Schizont	none-Schiz
PF3D7_0814200	ALBA1	DNA/RNA-binding protein Alba 1	0.00897108	0.440491	0.755	0.677	1	None	4	Schizont	none-Schiz
PF3D7_0922200	SAMS	S-adenosylmethionine synthetase	0.00904234	0.344161	0.806	0.727	1	None	4	Schizont	none-Schiz
PF3D7_1023900	CHD1	chromodomain-helicase-DNA-binding protein 1 homolog, putative	0.00970245	-0.243529	0.986	0.98	1	None	4	Schizont	none-Schiz
PF3D7_MIT02700	RNA5	ribosomal RNA fragment RNA5	0.0097516	-0.245255	0.95	0.973	1	None	4	Schizont	none-Schiz
PF3D7_1346400	N/A	VPS13 domain-containing protein, putative	0.0103654	-0.166154	0.856	0.933	1	None	4	Schizont	none-Schiz
PF3D7_0905400	RhopH3	high molecular weight rhoptry protein 3	0.0104412	-0.959256	0.741	0.83	1	None	4	Schizont	none-Schiz
PF3D7_1426900	QCR6	cytochrome b-c1 complex subunit 6, putative	0.0128309	-0.295179	0.633	0.77	1	None	4	Schizont	none-Schiz
PF3D7_0532000	N/A	28S ribosomal RNA	0.0140742	-0.0951921	1	1	1	None	4	Schizont	none-Schiz
PF3D7_1239200	ApiAP2	AP2 domain transcription factor, putative	0.019287	0.296866	0.878	0.807	1	None	4	Schizont	none-Schiz
PF3D7_0929400	RhopH2	high molecular weight rhoptry protein 2	0.0194927	-0.736222	0.683	0.793	1	None	4	Schizont	none-Schiz
PF3D7_0818900	HSP70	heat shock protein 70	0.0212426	0.269669	0.784	0.78	1	None	4	Schizont	none-Schiz
PF3D7_MIT01400	COX3	cytochrome c oxidase subunit 3	0.0218332	0.231076	0.835	0.72	1	None	4	Schizont	none-Schiz
PF3D7_0510100	N/A	KH domain-containing protein, putative	0.0225878	-0.216745	0.791	0.793	1	None	4	Schizont	none-Schiz
PF3D7_1116100	N/A	serine esterase, putative	0.0293382	-0.191371	0.791	0.813	1	None	4	Schizont	none-Schiz
PF3D7_0704100	BTP2	basal complex transmembrane protein 2	0.0301868	-0.459605	0.705	0.77	1	None	4	Schizont	none-Schiz
PF3D7_0919900	RCC-PIP	regulator of chromosome condensation-PP1-interacting protein	0.0329717	-0.240175	0.806	0.873	1	None	4	Schizont	none-Schiz
PF3D7_0416400	HAT1	histone acetyltransferase, putative	0.0333834	-0.134454	0.669	0.783	1	None	4	Schizont	none-Schiz
PF3D7_1035200	N/A	S-antigen	0.033895	-0.932102	0.64	0.75	1	None	4	Schizont	none-Schiz
PF3D7_0826100	HEUL	HECT-like E3 ubiquitin ligase, putative	0.0396171	0.238853	0.878	0.787	1	None	4	Schizont	none-Schiz
PF3D7_0815800	VPS9	vacuolar protein sorting-associated protein 9, putative	0.0460517	-0.197815	0.705	0.793	1	None	4	Schizont	none-Schiz
PF3D7_1442900	ARFGEF	Sec7 domain-containing protein ARFGEF, putative	0.051039	-0.180393	0.763	0.83	1	None	4	Schizont	none-Schiz
PF3D7_0309600	PfP2	60S acidic ribosomal protein P2	0.0525047	0.239019	0.806	0.737	1	None	4	Schizont	none-Schiz
PF3D7_1212700	EIF3A	eukaryotic translation initiation factor 3 subunit A, putative	0.0546791	-0.0622301	0.813	0.727	1	None	4	Schizont	none-Schiz
PF3D7_1021800	SEA1	schizont egress antigen-1	0.0597012	-0.255144	0.892	0.91	1	None	4	Schizont	none-Schiz
PF3D7_1433400	PHD2	PHD finger protein PHD2, putative	0.061784	-0.136827	0.957	0.973	1	None	4	Schizont	none-Schiz
PF3D7_1349500	N/A	conserved Plasmodium protein, unknown function	0.0679479	-0.00927105	0.878	0.94	1	None	4	Schizont	none-Schiz
PF3D7_0202000	KAHRP	knob-associated histidine-rich protein	0.0848435	-0.308839	0.705	0.767	1	None	4	Schizont	none-Schiz
PF3D7_1437200	N/A	ribonucleoside-diphosphate reductase large subunit, putative	0.0869297	0.184968	0.777	0.703	1	None	4	Schizont	none-Schiz
PF3D7_0529400	AKIT5	apicomplexan kinetochore protein 5, putative	0.0975038	-0.23085	0.755	0.79	1	None	4	Schizont	none-Schiz
PF3D7_0705500	N/A	inositol-phosphate phosphatase, putative	0.0990341	-0.191626	0.827	0.83	1	None	4	Schizont	none-Schiz
PF3D7_0617800	H2A	histone H2A	0.101856	0.139271	1	1	1	None	4	Schizont	none-Schiz
PF3D7_MIT02200	SSUA	small subunit ribosomal RNA fragment A	0.104899	-0.0573784	0.871	0.933	1	None	4	Schizont	none-Schiz
PF3D7_1325400	N/A	CRWN-like protein, putative	0.111096	-0.2328	0.748	0.827	1	None	4	Schizont	none-Schiz
PF3D7_0205900	RPN1	26S proteasome regulatory subunit RPN1, putative	0.121431	0.217861	0.835	0.75	1	None	4	Schizont	none-Schiz
PF3D7_1133200	N/A	conserved Plasmodium protein, unknown function	0.125955	-0.0858616	0.964	0.94	1	None	4	Schizont	none-Schiz
PF3D7_1207000	N/A	conserved Plasmodium protein, unknown function	0.127677	0.00493944	0.77	0.85	1	None	4	Schizont	none-Schiz
PF3D7_0612200	LRR6	leucine-rich repeat protein	0.127856	-0.148995	0.755	0.827	1	None	4	Schizont	none-Schiz
PF3D7_0624600	ISWI	ISWI chromatin-remodeling complex ATPase	0.141892	-0.165188	0.885	0.933	1	None	4	Schizont	none-Schiz
PF3D7_1211800	PfpUB	polyubiquitin	0.153648	0.127263	0.763	0.83	1	None	4	Schizont	none-Schiz
PF3D7_1202600	NEMF	nuclear export mediator factor NEMF, putative	0.171588	-0.118468	0.777	0.827	1	None	4	Schizont	none-Schiz
PF3D7_1107300	PAIP1	polyadenylate-binding protein-interacting protein 1, putative	0.172283	-0.132462	0.827	0.887	1	None	4	Schizont	none-Schiz
PF3D7_0903300	N/A	conserved protein, unknown function	0.174042	-0.25708	0.77	0.803	1	None	4	Schizont	none-Schiz
PF3D7_1019000	N/A	eukaryotic translation initiation factor subunit eIF2A, putative	0.18795	0.136711	0.77	0.733	1	None	4	Schizont	none-Schiz
PF3D7_1239800	N/A	conserved Plasmodium protein, unknown function	0.191196	-0.0504475	0.928	0.933	1	None	4	Schizont	none-Schiz
PF3D7_1014600	ADA2	transcriptional coactivator ADA2	0.203834	-0.126701	0.863	0.857	1	None	4	Schizont	none-Schiz
PF3D7_MIT02100	COX1	cytochrome c oxidase subunit 1	0.214863	-0.147102	0.719	0.79	1	None	4	Schizont	none-Schiz
PF3D7_1308400	N/A	conserved Plasmodium protein, unknown function	0.227819	-0.0146545	0.849	0.803	1	None	4	Schizont	none-Schiz
PF3D7_0730500	N/A	conserved Plasmodium protein, unknown function	0.234159	0.173624	0.77	0.697	1	None	4	Schizont	none-Schiz
PF3D7_1352500	N/A	thioredoxin-related protein, putative	0.26234	0.0160846	0.806	0.747	1	None	4	Schizont	none-Schiz
PF3D7_0615400	N/A	ribonuclease, putative	0.268577	-0.0717128	0.827	0.883	1	None	4	Schizont	none-Schiz
PF3D7_1322200	STU2	protein STU2, putative	0.273408	-0.150595	0.755	0.787	1	None	4	Schizont	none-Schiz
PF3D7_0419900	N/A	phosphatidylinositol 4-kinase, putative	0.282147	0.0195086	0.827	0.82	1	None	4	Schizont	none-Schiz
PF3D7_1112100	N/A	protein kinase, putative	0.291403	-0.061216	0.813	0.81	1	None	4	Schizont	none-Schiz
PF3D7_0827900	PDI8	protein disulfide-isomerase	0.308704	-0.0170776	0.849	0.8	1	None	4	Schizont	none-Schiz
PF3D7_1235300	NOT4	CCR4-NOT transcription complex subunit 4, putative	0.33006	-0.202935	0.734	0.787	1	None	4	Schizont	none-Schiz
PF3D7_1105000	H4	histone H4	0.332196	0.0268357	1	0.993	1	None	4	Schizont	none-Schiz
PF3D7_0609000	NUP637	nucleoporin NUP637, putative	0.377165	0.113315	0.849	0.803	1	None	4	Schizont	none-Schiz
PF3D7_0610400	H3	histone H3	0.429072	0.0241041	0.978	0.993	1	None	4	Schizont	none-Schiz
PF3D7_1008000	HDA2	histone deacetylase 2	0.430341	0.0586102	0.849	0.803	1	None	4	Schizont	none-Schiz
PF3D7_0827800	SET3	SET domain protein, putative	0.434673	-0.205895	0.705	0.753	1	None	4	Schizont	none-Schiz
PF3D7_1117700	RAN	GTP-binding nuclear protein RAN/TC4	0.444725	0.118074	0.885	0.843	1	None	4	Schizont	none-Schiz
PF3D7_MIT04100	LSUD	large subunit ribosomal RNA fragment D	0.460508	-0.0891443	0.878	0.87	1	None	4	Schizont	none-Schiz
PF3D7_0317200	CRK4	cdc2-related protein kinase 4	0.463279	-0.0658638	0.784	0.81	1	None	4	Schizont	none-Schiz
PF3D7_0303200	N/A	lipin, putative	0.471442	0.0469292	0.82	0.77	1	None	4	Schizont	none-Schiz
PF3D7_1001600	XL2	exported lipase 2	0.485792	-0.00992052	0.849	0.89	1	None	4	Schizont	none-Schiz
PF3D7_0417400	N/A	conserved Plasmodium protein, unknown function	0.493135	-0.0630129	0.885	0.917	1	None	4	Schizont	none-Schiz
PF3D7_0629700	SET1	SET domain protein, putative	0.494098	0.0762543	0.885	0.847	1	None	4	Schizont	none-Schiz
PF3D7_1327400	N/A	conserved Plasmodium protein, unknown function	0.513862	-0.0202536	0.806	0.81	1	None	4	Schizont	none-Schiz
PF3D7_MIT01100	RNA1	ribosomal RNA fragment RNA1	0.527854	0.137421	0.763	0.757	1	None	4	Schizont	none-Schiz
PF3D7_0504800	N/A	conserved Plasmodium protein, unknown function	0.542944	0.031728	0.82	0.857	1	None	4	Schizont	none-Schiz
PF3D7_1011800	PREBP	PRE-binding protein	0.544869	0.109848	0.842	0.81	1	None	4	Schizont	none-Schiz
PF3D7_0917900	BIP	heat shock protein 70	0.545755	-0.114944	0.799	0.803	1	None	4	Schizont	none-Schiz
PF3D7_0604500	N/A	GYF domain-containing protein, putative	0.549245	0.0943316	0.863	0.843	1	None	4	Schizont	none-Schiz
PF3D7_1004200	N/A	WD repeat-containing protein, putative	0.549528	-0.0606857	0.719	0.767	1	None	4	Schizont	none-Schiz
PF3D7_0617900	H3.3	histone H3 variant	0.558548	0.0266348	0.993	0.98	1	None	4	Schizont	none-Schiz
PF3D7_1021900	N/A	PHAX domain-containing protein, putative	0.576497	0.0451778	0.878	0.84	1	None	4	Schizont	none-Schiz
PF3D7_1303800	N/A	conserved Plasmodium protein, unknown function	0.577892	0.00342406	0.777	0.743	1	None	4	Schizont	none-Schiz
PF3D7_0511500	N/A	RNA pseudouridylate synthase, putative	0.59201	-0.0624549	0.986	0.97	1	None	4	Schizont	none-Schiz
PF3D7_0316300	PPase	inorganic pyrophosphatase, putative, inorganic pyrophosphatase	0.612354	-0.00309423	0.899	0.927	1	None	4	Schizont	none-Schiz
PF3D7_1248700	N/A	conserved protein, unknown function	0.616012	-0.011578	0.885	0.91	1	None	4	Schizont	none-Schiz
PF3D7_1223400	N/A	phospholipid-transporting ATPase, putative	0.635107	0.0814326	0.813	0.793	1	None	4	Schizont	none-Schiz
PF3D7_1408700	N/A	conserved protein, unknown function	0.638759	-0.00572176	0.827	0.827	1	None	4	Schizont	none-Schiz
PF3D7_0918000	GAP50	glideosome-associated protein 50	0.655385	-0.0555922	0.835	0.867	1	None	4	Schizont	none-Schiz
PF3D7_1457900	N/A	conserved Plasmodium protein, unknown function	0.656456	-0.0860946	0.777	0.813	1	None	4	Schizont	none-Schiz
PF3D7_0723800	AKIT1	apicomplexan kinetochore protein 1, putative	0.656487	0.119171	0.842	0.807	1	None	4	Schizont	none-Schiz
PF3D7_0704300	BLEB	basal complex protein BLEB	0.658338	-0.0619978	0.871	0.873	1	None	4	Schizont	none-Schiz
PF3D7_0418300	N/A	conserved Plasmodium protein, unknown function	0.674193	0.012065	0.791	0.827	1	None	4	Schizont	none-Schiz
PF3D7_1246200	ACT1	actin I	0.681906	-0.0533929	0.906	0.89	1	None	4	Schizont	none-Schiz
PF3D7_1033100	AdoMetDC/ODC	S-adenosylmethionine decarboxylase/ornithine decarboxylase	0.682272	0.0673565	0.741	0.75	1	None	4	Schizont	none-Schiz
PF3D7_0317300	NUP335	nucleoporin NUP335, putative	0.700662	-0.00809599	0.777	0.797	1	None	4	Schizont	none-Schiz
PF3D7_0803800	N/A	proteasome subunit beta type-4	0.71704	0.0305561	0.791	0.78	1	None	4	Schizont	none-Schiz
PF3D7_1027300	nPrx	peroxiredoxin	0.718527	-0.179303	0.986	0.987	1	None	4	Schizont	none-Schiz
PF3D7_0710200	N/A	conserved Plasmodium protein, unknown function	0.751917	-0.0596223	0.827	0.85	1	None	4	Schizont	none-Schiz
PF3D7_0503400	ADF1	actin-depolymerizing factor 1	0.75193	0.102286	0.827	0.82	1	None	4	Schizont	none-Schiz
PF3D7_0628200	PK4	eukaryotic translation initiation factor 2-alpha kinase	0.759074	-0.071987	0.763	0.77	1	None	4	Schizont	none-Schiz
PF3D7_1228800	N/A	WD repeat-containing protein, putative	0.782033	0.0220781	0.871	0.877	1	None	4	Schizont	none-Schiz
PF3D7_1343000	PMT	phosphoethanolamine N-methyltransferase	0.81525	-0.0517866	0.914	0.923	1	None	4	Schizont	none-Schiz
PF3D7_0804500	N/A	conserved Plasmodium membrane protein, unknown function	0.865364	0.0469002	0.928	0.92	1	None	4	Schizont	none-Schiz
PF3D7_1464500	N/A	conserved Plasmodium membrane protein, unknown function	0.873718	0.0849451	0.763	0.743	1	None	4	Schizont	none-Schiz
PF3D7_0726000	N/A	28S ribosomal RNA	0.893585	0.0439925	1	1	1	None	4	Schizont	none-Schiz
PF3D7_0704600	UT	HECT-type E3 ubiquitin ligase UT	0.956442	-0.0304987	0.935	0.933	1	None	4	Schizont	none-Schiz
PF3D7_1448500	N/A	conserved Plasmodium protein, unknown function	0.963117	0.0271867	0.906	0.9	1	None	4	Schizont	none-Schiz

## Sheet: Tab 3
Gene Ontology enrichment
GO.ID	Term	Annotated	Significant	Expected	topGO	go.category	interest.category	log pvalue	fraction of genes
GO:0003735	structural constituent of ribosome	15	14	4.49	1.8e-13	MF	none-LT	12.7447	0.933333
GO:0005634	nucleus	133	77	68.87	7.6e-11	CC	none-Schiz	10.1192	0.578947
GO:0006412	translation	19	14	5.64	2e-07	BP	none-LT	6.69897	0.736842
GO:0022625	cytosolic large ribosomal subunit	8	7	2.02	7.2e-07	CC	none-LT	6.14267	0.875
GO:0044409	symbiont entry into host	17	11	3.83	2.6e-06	BP	none-Meroz	5.58503	0.647059
GO:0022627	cytosolic small ribosomal subunit	7	6	1.77	7.1e-06	CC	none-LT	5.14874	0.857143
GO:0005634	nucleus	133	25	33.64	3.2e-05	CC	none-LT	4.49485	0.18797
GO:0002181	cytoplasmic translation	6	5	1.78	0.00012	BP	none-LT	3.92082	0.833333
GO:0003723	RNA binding	56	18	16.75	0.00018	MF	none-LT	3.74473	0.321429
GO:0005515	protein binding	83	26	19	0.00033	MF	none-Meroz	3.48149	0.313253
GO:0020036	Maurer's cleft - GO:0020036	21	2	0.42	0.019	CC	down-R	1.72125	0.0952381
GO:0044228	host cell surface	4	3	0.7	0.00053	CC	none-ET	3.27572	0.75
GO:0009986	cell surface	19	9	4.13	0.00073	CC	none-Meroz	3.13668	0.473684
GO:0003735	structural constituent of ribosome	15	5	2.94	0.00078	MF	none-ET	3.10791	0.333333
GO:0003735	structural constituent of ribosome	15	5	2.87	0.00078	MF	none-R	3.10791	0.333333
GO:0005737	cytoplasm	87	46	45.05	0.001	CC	none-Schiz	3	0.528736
GO:0005886	plasma membrane	10	6	2.17	0.00142	CC	none-Meroz	2.84771	0.6
GO:0046982	protein heterodimerization activity	7	5	1.6	0.00148	MF	none-Meroz	2.82974	0.714286
GO:0000028	ribosomal small subunit assembly	3	3	0.89	0.00179	BP	none-LT	2.74715	1
GO:0042273	ribosomal large subunit biogenesis	3	3	0.89	0.00179	BP	none-LT	2.74715	1
GO:0051787	misfolded protein binding - GO:0051787	3	1	0.04	0.028	MF	down-R	1.55284	0.333333
GO:0044183	protein folding chaperone - GO:0044183	3	1	0.04	0.028	MF	down-R	1.55284	0.333333
GO:0020036	Maurer's cleft	21	5	3.49	0.002	CC	none-R	2.69897	0.238095
GO:0016887	ATP hydrolysis activity - GO:0016887	5	2	0.3	0.0043	MF	up-R	2.36653	0.4
GO:0019843	rRNA binding	3	3	0.9	0.00203	MF	none-LT	2.6925	1
GO:0008152	metabolic process	76	11	15.87	0.0024	BP	none-Gam	2.61979	0.144737
GO:0020036	Maurer's cleft - GO:0020036	21	3	0.42	0.0019	CC	Down-ET	2.72125	0.142857
GO:0003729	mRNA binding	13	11	6.62	0.004	MF	none-Schiz	2.39794	0.846154
GO:0051082	unfolded protein binding - GO:0051082	5	2	0.3	0.0043	MF	up-R	2.36653	0.4
GO:0030430	host cell cytoplasm - GO:0030430	41	6	2.92	0.014	CC	up-R	1.85387	0.146341
GO:1903561	extracellular vesicle	32	4	2.66	0.01	CC	up-ET	2	0.125
GO:0020020	food vacuole	19	3	1.58	0.016	CC	up-ET	1.79588	0.157895
GO:0018995	host cellular component - GO:0018995	46	4	0.91	0.0048	CC	Down-ET	2.31876	0.0869565
GO:0020002	host cell plasma membrane - GO:0020002	3	1	0.06	0.0469	CC	Down-ET	1.32883	0.333333
GO:0022625	cytosolic large ribosomal subunit	8	3	1.33	0.0052	CC	none-R	2.284	0.375
GO:0000287	magnesium ion binding - GO:0000287	3	1	0.03	0.028	MF	down-LT	1.55284	0.333333
GO:0046982	protein heterodimerization activity	7	2	0.2	0.0054	MF	down-meroz	2.26761	0.285714
GO:0051726	regulation of cell cycle	5	5	2.58	0.0057	BP	none-Schiz	2.24413	1
GO:0000786	nucleosome	6	4	1.3	0.00643	CC	none-Meroz	2.19179	0.666667
GO:0022625	cytosolic large ribosomal subunit	8	3	1.39	0.00646	CC	none-ET	2.18977	0.375
GO:0020020	food vacuole	19	13	9.84	0.0065	CC	none-Schiz	2.18709	0.684211
GO:0003677	DNA binding	16	7	3.66	0.00664	MF	none-Meroz	2.17783	0.4375
GO:0003735	structural constituent of ribosome	15	4	2.94	0.0078	MF	none-Gam	2.10791	0.266667
GO:0006396	RNA processing	3	2	0.63	0.0097	BP	none-Gam	2.01323	0.666667
GO:0019843	rRNA binding	3	2	0.59	0.0099	MF	none-Gam	2.00436	0.666667
GO:0019843	rRNA binding	3	2	0.59	0.00991	MF	none-ET	2.00393	0.666667
GO:0019843	rRNA binding	3	2	0.57	0.00991	MF	none-R	2.00393	0.666667
GO:0003677	DNA binding	16	12	8.15	0.01	MF	none-Schiz	2	0.75
GO:0020005	symbiont-containing vacuole membrane	11	2	0.91	0.042	CC	up-ET	1.37675	0.181818
GO:0016020	membrane	33	14	7.17	0.01029	CC	none-Meroz	1.98758	0.424242
GO:0003723	RNA binding	56	32	28.52	0.011	MF	none-Schiz	1.95861	0.571429
GO:0005524	ATP binding	19	12	9.68	0.011	MF	none-Schiz	1.95861	0.631579
GO:0042255	ribosome assembly	5	5	1.48	0.01193	BP	none-LT	1.92336	1
GO:0007155	cell adhesion - GO:0007155	3	1	0.03	0.033	BP	down-LT	1.48149	0.333333
GO:0044283	small molecule biosynthetic process - GO:0044283	3	1	0.03	0.033	BP	down-LT	1.48149	0.333333
GO:0006412	translation	19	5	3.65	0.014	BP	none-ET	1.85387	0.263158
GO:1903561	extracellular vesicle	32	8	8.09	0.014	CC	none-LT	1.85387	0.25
GO:0005515	protein binding	83	5	6.21	0.0495	MF	up-ET	1.30539	0.060241
GO:1903561	extracellular vesicle	32	5	5.31	0.0146	CC	none-R	1.83565	0.15625
GO:0020035	adhesion of symbiont to microvasculature	4	2	0.77	0.015	BP	none-ET	1.82391	0.5
GO:1903561	extracellular vesicle	32	5	5.31	0.015	CC	none-Gam	1.82391	0.15625
GO:0035891	exit from host cell - GO:0035891	4	2	0.07	0.00036	BP	down-Schiz	3.4437	0.5
GO:0005764	lysosome - GO:0005764	20	2	0.24	0.0043	CC	down-Schiz	2.36653	0.1
GO:0051085	chaperone cofactor-dependent protein ref...	3	1	0.03	0.016	BP	down-Gam	1.79588	0.333333
GO:0033554	cellular response to stress	6	2	0.43	0.05	BP	up-ET	1.30103	0.333333
GO:0005524	ATP binding	19	2	1.42	0.0637	MF	up-ET	1.19586	0.105263
GO:0044538	host cell periphery	4	2	0.7	0.01605	CC	none-ET	1.79452	0.5
GO:0043161	proteasome-mediated ubiquitin-dependent ...	4	4	2.07	0.0163	BP	none-Schiz	1.78781	1
GO:0070258	inner membrane pellicle complex	11	5	2.39	0.01731	CC	none-Meroz	1.7617	0.454545
GO:0031072	heat shock protein binding	4	1	0.04	0.019	MF	down-Gam	1.72125	0.25
GO:1903561	extracellular vesicle - GO:1903561	32	2	0.38	0.0156	CC	down-Schiz	1.80688	0.0625
GO:0071944	cell periphery	12	8	2.61	0.01908	CC	none-Meroz	1.71942	0.666667
GO:0044164	host cell cytosol	5	1	0.04	0.02	CC	down-Gam	1.69897	0.2
GO:0140096	catalytic activity, acting on a protein	24	14	12.22	0.02	MF	none-Schiz	1.69897	0.583333
GO:0020036	Maurer's cleft	21	4	3.65	0.02045	CC	none-ET	1.68931	0.190476
GO:0006412	translation	19	5	3.86	0.021	BP	none-R	1.67778	0.263158
GO:0051085	chaperone cofactor-dependent protein ref...	3	1	0.21	0.065	BP	up-ET	1.18709	0.333333
GO:0099080	supramolecular complex	4	4	2.07	0.0217	CC	none-Schiz	1.66354	1
GO:0020035	adhesion of symbiont to microvasculature	4	1	0.04	0.022	BP	down-Gam	1.65758	0.25
GO:0042026	protein refolding	4	1	0.04	0.022	BP	down-Gam	1.65758	0.25
GO:0051082	unfolded protein binding	5	1	0.05	0.023	MF	down-Gam	1.63827	0.2
GO:0016887	ATP hydrolysis activity	5	1	0.05	0.023	MF	down-Gam	1.63827	0.2
GO:0036211	protein modification process	15	6	3.38	0.023	BP	none-Meroz	1.63827	0.4
GO:0020004	symbiont-containing vacuolar space	3	1	0.04	0.0236	CC	down-Schiz	1.62709	0.333333
GO:0003700	DNA-binding transcription factor activit...	6	5	3.06	0.024	MF	none-Schiz	1.61979	0.833333
GO:0016491	oxidoreductase activity	6	5	3.06	0.024	MF	none-Schiz	1.61979	0.833333
GO:0051276	chromosome organization	6	5	3.1	0.0243	BP	none-Schiz	1.61439	0.833333
GO:0046812	host cell surface binding	8	4	1.83	0.02453	MF	none-Meroz	1.6103	0.5
GO:0031410	cytoplasmic vesicle	24	7	5.22	0.02701	CC	none-Meroz	1.56848	0.291667
GO:0045178	basal part of cell - GO:0045178	5	2	0.12	0.0019	CC	down-meroz	2.72125	0.4
GO:0000786	nucleosome - GO:0000786	6	2	0.14	0.0028	CC	down-meroz	2.55284	0.333333
GO:0051276	chromosome organization - GO:0051276	6	2	0.2	0.0053	BP	down-meroz	2.27572	0.333333
GO:0004175	endopeptidase activity	3	1	0.04	0.028	MF	down-Schiz	1.55284	0.333333
GO:0008234	cysteine-type peptidase activity	3	1	0.04	0.028	MF	down-Schiz	1.55284	0.333333
GO:0034620	cellular response to unfolded protein	3	1	0.21	0.065	BP	up-ET	1.18709	0.333333
GO:0007155	cell adhesion	3	1	0.21	0.065	BP	up-ET	1.18709	0.333333
GO:0006457	protein folding	8	2	0.57	0.066	BP	up-ET	1.18046	0.25
GO:0003677	DNA binding	16	2	0.45	0.0289	MF	down-meroz	1.5391	0.125
GO:0016887	ATP hydrolysis activity	5	2	0.98	0.0308	MF	none-Gam	1.51145	0.4
GO:0051082	unfolded protein binding	5	2	0.98	0.0308	MF	none-Gam	1.51145	0.4
GO:0051787	misfolded protein binding - GO:0051787	3	1	0.03	0.014	MF	down-Gam	1.85387	0.333333
GO:0044183	protein folding chaperone - GO:0044183	3	1	0.03	0.014	MF	down-Gam	1.85387	0.333333
GO:0034620	cellular resp. to unfolded protein - GO:0034620	3	1	0.07	0.033	BP	down-R	1.48149	0.333333
GO:0051085	chaperone cofactor-dependent protein refolding - GO:0051085	3	1	0.07	0.033	BP	down-R	1.48149	0.333333
GO:0005730	nucleolus	3	2	0.76	0.033	CC	none-LT	1.48149	0.666667
GO:0044183	protein folding chaperone	3	1	0.22	0.0688	MF	up-ET	1.16241	0.333333
GO:0051787	misfolded protein binding	3	1	0.22	0.0688	MF	up-ET	1.16241	0.333333
GO:0015031	protein transport	4	1	0.29	0.086	BP	up-ET	1.0655	0.25
GO:0020035	adhesion of symbiont to microvasculature	4	1	0.29	0.086	BP	up-ET	1.0655	0.25
GO:0065008	regulation of biological quality	4	1	0.29	0.086	BP	up-ET	1.0655	0.25
GO:0042026	protein refolding	4	1	0.29	0.086	BP	up-ET	1.0655	0.25
GO:0003723	RNA binding	56	8	10.99	0.0331	MF	none-Gam	1.48017	0.142857
GO:0022618	protein-RNA complex assembly	6	5	1.78	0.03335	BP	none-LT	1.4769	0.833333
GO:0000786	nucleosome	6	5	3.11	0.0337	CC	none-Schiz	1.47237	0.833333
GO:0005739	mitochondrion	6	5	3.11	0.0337	CC	none-Schiz	1.47237	0.833333
GO:0002181	cytoplasmic translation	6	2	1.15	0.036	BP	none-ET	1.4437	0.333333
GO:0031072	heat shock protein binding	4	1	0.06	0.037	MF	down-R	1.4318	0.25
GO:0019899	enzyme binding	4	1	0.06	0.037	MF	down-Schiz	1.4318	0.25
GO:0004721	phosphoprotein phosphatase activity	4	1	0.3	0.0909	MF	up-ET	1.04144	0.25
GO:0020030	infected host cell surface knob	6	2	1.04	0.03762	CC	none-ET	1.42458	0.333333
GO:0010468	regulation of gene expression	12	10	6.2	0.0383	BP	none-Schiz	1.4168	0.833333
GO:0044877	protein-containing complex binding	12	5	2.75	0.03941	MF	none-Meroz	1.40439	0.416667
GO:0005783	endoplasmic reticulum	8	6	4.14	0.0399	CC	none-Schiz	1.39903	0.75
GO:0006325	chromatin organization	9	8	4.65	0.0403	BP	none-Schiz	1.39469	0.888889
GO:0031072	heat shock protein binding	4	1	0.3	0.0909	MF	up-ET	1.04144	0.25
GO:0006414	translational elongation	3	2	0.89	0.0425	BP	none-LT	1.37161	0.666667
GO:0020002	host cell plasma membrane	3	1	0.25	0.092	CC	up-ET	1.03621	0.333333
GO:0002181	cytoplasmic translation	6	2	1.25	0.0437	BP	none-Gam	1.35952	0.333333
GO:0020035	adhesion of symbiont to microvasculature	4	1	0.09	0.044	BP	down-R	1.35655	0.25
GO:0042026	protein refolding	4	1	0.09	0.044	BP	down-R	1.35655	0.25
GO:0020004	symbiont-containing vacuolar space	3	1	0.25	0.092	CC	up-ET	1.03621	0.333333
GO:0022627	cytosolic small ribosomal subunit	7	2	1.16	0.044	CC	none-Gam	1.35655	0.285714
GO:0002181	cytoplasmic translation	6	2	1.22	0.044	BP	none-R	1.35655	0.333333
GO:0022627	cytosolic small ribosomal subunit	7	2	1.16	0.0443	CC	none-R	1.3536	0.285714
GO:0006338	chromatin remodeling	6	5	3.1	0.0443	BP	none-Schiz	1.3536	0.833333
GO:0003682	chromatin binding	3	3	1.53	0.045	MF	none-Schiz	1.34679	1
GO:0140640	catalytic activity, acting on a nucleic ...	3	3	1.53	0.045	MF	none-Schiz	1.34679	1
GO:0015453	oxidoreduction-driven active transmembra...	3	3	1.53	0.045	MF	none-Schiz	1.34679	1
GO:0009986	cell surface	19	2	1.58	0.114	CC	up-ET	0.943095	0.105263
GO:0051082	unfolded protein binding	5	1	0.07	0.046	MF	down-R	1.33724	0.2
GO:0016887	ATP hydrolysis activity	5	1	0.07	0.046	MF	down-R	1.33724	0.2
GO:0050896	response to stimulus	23	3	1.64	0.126	BP	up-ET	0.899629	0.130435
GO:0046789	host cell surface receptor binding	6	1	0.45	0.1337	MF	up-ET	0.873869	0.166667
GO:0016567	protein ubiquitination	3	3	1.55	0.0463	BP	none-Schiz	1.33442	1
GO:0043436	oxoacid metabolic process	3	3	1.55	0.0463	BP	none-Schiz	1.33442	1
GO:0000278	mitotic cell cycle	3	3	1.55	0.0463	BP	none-Schiz	1.33442	1
GO:0048523	negative regulation of cellular process	3	3	1.55	0.0463	BP	none-Schiz	1.33442	1
GO:0034620	cellular response to unfolded protein - GO:0034620	3	1	0.03	0.016	BP	down-Gam	1.79588	0.333333
GO:0020030	infected host cell surface knob	6	1	0.5	0.177	CC	up-ET	0.752027	0.166667
GO:0033644	host cell membrane	11	2	0.91	0.206	CC	up-ET	0.686133	0.181818
GO:0005737	cytoplasm	87	5	7.22	0.209	CC	up-ET	0.679854	0.0574713
GO:0046872	metal ion binding	16	1	1.2	0.3246	MF	up-ET	0.488651	0.0625
GO:0016887	ATP hydrolysis activity - GO:0016887	5	2	0.37	0.0043	MF	up-ET	2.36653	0.4
GO:0051082	unfolded protein binding - GO:0051082	5	2	0.37	0.0043	MF	up-ET	2.36653	0.4
	Maurer's cleft - GO:0020036	21	4	1.74	0.002	CC	up-ET	2.69897	0.190476
GO:0022627	cytosolic small ribosomal subunit	7	2	1.22	0.051	CC	none-ET	1.29243	0.285714
GO:0016070	RNA metabolic process	14	2	2.69	0.053	BP	none-ET	1.27572	0.142857
GO:0016070	RNA metabolic process	14	3	2.92	0.0533	BP	none-Gam	1.27327	0.214286
GO:0016020	membrane	33	1	0.13	0.13	CC	up-Gam	0.886057	0.030303
GO:0046789	host cell surface receptor binding	6	1	0.06	0.055	MF	down-LT	1.25964	0.166667
GO:0051015	actin filament binding	3	1	0.08	0.0553	MF	down-meroz	1.25727	0.333333
GO:0004674	protein serine/threonine kinase activity	6	3	1.37	0.05669	MF	none-Meroz	1.24649	0.5
GO:0022625	cytosolic large ribosomal subunit	8	2	1.33	0.057	CC	none-Gam	1.24413	0.25
GO:0051276	chromosome organization	6	3	1.35	0.057	BP	none-Meroz	1.24413	0.5
GO:0000123	histone acetyltransferase complex	3	3	1.55	0.057	CC	none-Schiz	1.24413	1
GO:0020011	apicoplast	3	3	1.55	0.057	CC	none-Schiz	1.24413	1
GO:0000775	chromosome, centromeric region	3	3	1.55	0.057	CC	none-Schiz	1.24413	1
GO:0009057	macromolecule catabolic process	9	2	1.88	0.0575	BP	none-Gam	1.24033	0.222222
GO:0044164	host cell cytosol	5	1	0.1	0.058	CC	down-R	1.23657	0.2
GO:0005829	cytosol	30	16	7.59	0.058	CC	none-LT	1.23657	0.533333
GO:0016070	RNA metabolic process	14	2	2.85	0.059	BP	none-R	1.22915	0.142857
GO:0043412	macromolecule modification	16	2	3.34	0.0599	BP	none-Gam	1.22257	0.125
GO:0009056	catabolic process	11	1	0.12	0.06	BP	Down-ET	1.22185	0.0909091
GO:0043412	macromolecule modification	16	2	3.25	0.06	BP	none-R	1.22185	0.125
GO:0005783	endoplasmic reticulum	8	1	0.06	0.062	CC	down-LT	1.20761	0.125
GO:0044228	host cell surface	4	2	1.01	0.062	CC	none-LT	1.20761	0.5
GO:0005634	nucleus	133	1	0.53	0.526	CC	up-Gam	0.279014	0.0075188
GO:0042221	response to chemical	15	1	0.08	1	BP	up-Gam	0	0.0666667
GO:0015629	actin cytoskeleton	4	1	0.09	0.0621	CC	down-meroz	1.20691	0.25
GO:0005840	ribosome	16	14	4.05	0.063	CC	none-LT	1.20066	0.875
GO:0050896	response to stimulus	23	1	0.13	1	BP	up-Gam	0	0.0434783
GO:0008150	biological_process	126	1	0.69	1	BP	up-Gam	0	0.00793651
GO:0000028	ribosomal small subunit assembly	3	0	0.02	1	BP	up-Gam	0	0
GO:0000278	mitotic cell cycle	3	0	0.02	1	BP	up-Gam	0	0
GO:0002181	cytoplasmic translation	6	0	0.03	1	BP	up-Gam	0	0
GO:0030048	actin filament-based movement	3	1	0.1	0.0648	BP	down-meroz	1.18842	0.333333
GO:0006334	nucleosome assembly	3	1	0.1	0.0648	BP	down-meroz	1.18842	0.333333
GO:0030036	actin cytoskeleton organization	3	1	0.1	0.0648	BP	down-meroz	1.18842	0.333333
GO:0006457	protein folding	8	3	2.37	0.0649	BP	none-LT	1.18776	0.375
GO:0006082	organic acid metabolic process	3	0	0.02	1	BP	up-Gam	0	0
GO:0006091	generation of precursor metabolites and ...	3	0	0.02	1	BP	up-Gam	0	0
GO:0006119	oxidative phosphorylation	3	0	0.02	1	BP	up-Gam	0	0
GO:0030430	host cell cytoplasm	41	1	0.16	1	CC	up-Gam	0	0.0243902
GO:0005622	intracellular anatomical structure	157	1	0.62	1	CC	up-Gam	0	0.00636943
GO:0110165	cellular anatomical structure	186	1	0.74	1	CC	up-Gam	0	0.00537634
GO:0043230	extracellular organelle	41	1	0.16	1	CC	up-Gam	0	0.0243902
GO:0033643	host cell part	45	1	0.18	1	CC	up-Gam	0	0.0222222
GO:0043231	intracellular membrane-bounded organelle	148	1	0.58	1	CC	up-Gam	0	0.00675676
GO:0000166	nucleotide binding	22	0	0	1	MF	up-Gam	0	0
GO:0020036	Maurer's cleft	21	5	5.31	0.066	CC	none-LT	1.18046	0.238095
GO:0006325	chromatin organization	9	4	2.03	0.066	BP	none-Meroz	1.18046	0.444444
GO:0031984	organelle subcompartment	3	2	0.65	0.066	CC	none-Meroz	1.18046	0.666667
GO:0020009	microneme	3	2	0.65	0.066	CC	none-Meroz	1.18046	0.666667
GO:0000287	magnesium ion binding	3	0	0	1	MF	up-Gam	0	0
GO:0000339	RNA cap binding	3	0	0	1	MF	up-Gam	0	0
GO:0005737	cytoplasm	87	10	14.44	0.067	CC	none-Gam	1.17393	0.114943
GO:0005524	ATP binding	19	6	4.35	0.06712	MF	none-Meroz	1.17315	0.315789
GO:0005488	binding	128	26	38.28	0.0674	MF	none-LT	1.17134	0.203125
GO:0003674	molecular_function	152	0	0	1	MF	up-Gam	0	0
GO:0003676	nucleic acid binding	64	0	0	1	MF	up-Gam	0	0
GO:0003677	DNA binding	16	0	0	1	MF	up-Gam	0	0
GO:0003682	chromatin binding	3	0	0	1	MF	up-Gam	0	0
GO:0003700	DNA-binding transcription factor activit...	6	0	0	1	MF	up-Gam	0	0
GO:0020030	infected host cell surface knob	6	1	0.12	0.07	CC	down-R	1.1549	0.166667
GO:0046914	transition metal ion binding	3	2	0.69	0.07019	MF	none-Meroz	1.15372	0.666667
GO:0003682	chromatin binding	3	2	0.69	0.07019	MF	none-Meroz	1.15372	0.666667
GO:0016311	dephosphorylation	3	2	0.68	0.071	BP	none-Meroz	1.14874	0.666667
GO:0018105	peptidyl-serine phosphorylation	3	2	0.68	0.071	BP	none-Meroz	1.14874	0.666667
GO:0048870	cell motility	3	2	0.68	0.071	BP	none-Meroz	1.14874	0.666667
GO:0006897	endocytosis	3	2	0.68	0.071	BP	none-Meroz	1.14874	0.666667
GO:0048193	Golgi vesicle transport	3	2	0.68	0.071	BP	none-Meroz	1.14874	0.666667
GO:0055085	transmembrane transport	3	2	0.68	0.071	BP	none-Meroz	1.14874	0.666667
GO:0003723	RNA binding	56	0	0	1	MF	up-Gam	0	0
GO:0046812	host cell surface binding	8	1	0.11	0.074	MF	down-Schiz	1.13077	0.125
GO:0003729	mRNA binding	13	0	0	1	MF	up-Gam	0	0
GO:0090407	organophosphate biosynthetic process	7	1	0.08	0.076	BP	down-LT	1.11919	0.142857
GO:0044164	host cell cytosol	5	1	0.1	0.0772	CC	Down-ET	1.11238	0.2
GO:0005886	plasma membrane	10	1	0.12	0.0776	CC	down-Schiz	1.11014	0.1
GO:0020003	symbiont-containing vacuole	20	1	0.16	0.079	CC	down-Gam	1.10237	0.05
GO:0005634	nucleus	133	10	22.08	0.08	CC	none-Gam	1.09691	0.075188
GO:0065003	protein-containing complex assembly	11	7	3.26	0.08224	BP	none-LT	1.08492	0.636364
GO:0020036	Maurer's cleft	21	1	0.17	0.083	CC	down-Gam	1.08092	0.047619
GO:0031410	cytoplasmic vesicle	24	6	6.07	0.083	CC	none-LT	1.08092	0.25
GO:0016853	isomerase activity	4	2	1.2	0.08396	MF	none-LT	1.07593	0.5
GO:0015267	channel activity	4	2	1.2	0.08396	MF	none-LT	1.07593	0.5
GO:0033644	host cell membrane	11	1	0.09	0.085	CC	down-LT	1.07058	0.0909091
GO:0034620	cellular resp. to unfolded protein - GO:0034620	3	1	0.1	0.033	BP	up-LT	1.48149	0.333333
GO:0051787	misfolded protein binding - GO:0051787	3	1	0.08	0.028	MF	up-LT	1.55284	0.333333
GO:0044183	protein folding chaperone - GO:0044183	3	1	0.08	0.028	MF	up-LT	1.55284	0.333333
GO:0051085	chaperone cofactor-dependent protein ref...	3	1	0.1	0.033	BP	up-LT	1.48149	0.333333
GO:0051603	proteolysis involved in protein cataboli...	8	1	0.13	0.08621	BP	down-Schiz	1.06444	0.125
GO:0005524	ATP binding	19	1	0.18	0.089	MF	down-Gam	1.05061	0.0526316
GO:0031072	heat shock protein binding	4	1	0.11	0.037	MF	up-LT	1.4318	0.25
GO:0042026	protein refolding	4	1	0.13	0.044	BP	up-LT	1.35655	0.25
GO:0051082	unfolded protein binding	5	1	0.14	0.046	MF	up-LT	1.33724	0.2
GO:0016887	ATP hydrolysis activity	5	1	0.14	0.046	MF	up-LT	1.33724	0.2
GO:0022625	cytosolic large ribosomal subunit	8	1	0.19	0.062	CC	up-LT	1.20761	0.125
GO:0005829	cytosol	30	2	0.71	0.063	CC	up-LT	1.20066	0.0666667
GO:0033644	host cell membrane	11	2	0.22	0.0933	CC	Down-ET	1.03012	0.181818
GO:0016020	membrane	33	2	0.39	0.0947	CC	down-Schiz	1.02365	0.0606061
GO:0033644	host cell membrane	11	2	1.83	0.103	CC	none-Gam	0.987163	0.181818
GO:0005829	cytosol	30	6	4.98	0.103	CC	none-Gam	0.987163	0.2
GO:0020005	symbiont-containing vacuole membrane	11	2	1.83	0.1032	CC	none-R	0.98632	0.181818
GO:0051301	cell division	5	1	0.16	0.1063	BP	down-meroz	0.973467	0.2
GO:0003723	RNA binding	56	2	1.57	0.068	MF	up-LT	1.16749	0.0357143
GO:0003735	structural constituent of ribosome	15	1	0.42	0.136	MF	up-LT	0.866461	0.0666667
GO:0009986	cell surface	19	1	0.45	0.145	CC	up-LT	0.838632	0.0526316
GO:0044877	protein-containing complex binding	12	1	0.17	0.109	MF	down-Schiz	0.962574	0.0833333
GO:0020020	food vacuole	19	1	0.45	0.145	CC	up-LT	0.838632	0.0526316
GO:0005524	ATP binding	19	1	0.53	0.17	MF	up-LT	0.769551	0.0526316
GO:0006412	translation	19	1	0.63	0.198	BP	up-LT	0.703335	0.0526316
GO:1903561	extracellular vesicle	32	1	0.76	0.237	CC	up-LT	0.625252	0.03125
GO:0005634	nucleus	133	2	3.15	0.275	CC	up-LT	0.560667	0.0150376
GO:0010467	gene expression	41	2	1.35	1	BP	up-LT	0	0.0487805
GO:0042274	ribosomal small subunit biogenesis	4	4	1.19	0.11173	BP	none-LT	0.95183	1
GO:0045177	apical part of cell	9	4	1.96	0.11229	CC	none-Meroz	0.949659	0.444444
GO:0009058	biosynthetic process	50	2	1.65	1	BP	up-LT	0	0.04
GO:0006950	response to stress	6	1	0.2	1	BP	up-LT	0	0.166667
GO:0009059	macromolecule biosynthetic process	41	2	1.35	1	BP	up-LT	0	0.0487805
GO:0020005	symbiont-containing vacuole membrane	11	2	1.91	0.11749	CC	none-ET	0.929999	0.181818
GO:0009056	catabolic process	11	1	0.24	0.118	BP	down-R	0.928118	0.0909091
GO:0003729	mRNA binding	13	1	0.18	0.118	MF	down-R	0.928118	0.0769231
GO:0003729	mRNA binding	13	4	3.89	0.12139	MF	none-LT	0.915817	0.307692
GO:0033644	host cell membrane	11	1	0.22	0.125	CC	down-R	0.90309	0.0909091
GO:0019899	enzyme binding	4	2	0.92	0.12598	MF	none-Meroz	0.899698	0.5
GO:1903561	extracellular vesicle	32	1	0.25	0.126	CC	down-Gam	0.899629	0.03125
GO:0044238	primary metabolic process	67	2	2.21	1	BP	up-LT	0	0.0298507
GO:0003723	RNA binding	56	7	10.99	0.12625	MF	none-ET	0.898769	0.125
GO:0003723	RNA binding	56	7	10.73	0.12625	MF	none-R	0.898769	0.125
GO:0046907	intracellular transport	6	1	0.2	0.1265	BP	down-meroz	0.897909	0.166667
GO:0050896	response to stimulus	23	1	0.76	1	BP	up-LT	0	0.0434783
GO:0097708	intracellular vesicle	24	1	0.57	1	CC	up-LT	0	0.0416667
GO:0022626	cytosolic ribosome	15	1	0.36	1	CC	up-LT	0	0.0666667
GO:0006412	translation	19	4	3.97	0.1351	BP	none-Gam	0.869345	0.210526
GO:1901363	heterocyclic compound binding	23	3	6.88	0.13542	MF	none-LT	0.868317	0.130435
GO:0032991	protein-containing complex	47	1	1.11	1	CC	up-LT	0	0.0212766
GO:0005737	cytoplasm	87	2	2.06	1	CC	up-LT	0	0.0229885
GO:0009410	response to xenobiotic stimulus	13	1	0.14	0.138	BP	down-LT	0.860121	0.0769231
GO:0140657	ATP-dependent activity	10	1	0.28	1	MF	up-LT	0	0.1
GO:0003824	catalytic activity	55	1	1.54	1	MF	up-LT	0	0.0181818
GO:0020020	food vacuole	19	1	0.23	0.1448	CC	down-Schiz	0.839231	0.0526316
GO:0006334	nucleosome assembly - GO:0006334	3	1	0.12	0.033	BP	up-Schiz	1.48149	0.333333
GO:0042273	ribosomal large subunit biogenesis - GO:0042273	3	1	0.12	0.033	BP	up-Schiz	1.48149	0.333333
GO:0005634	nucleus	133	10	23.13	0.14686	CC	none-ET	0.833096	0.075188
GO:0005730	nucleolus	3	1	0.5	0.1469	CC	none-R	0.832978	0.333333
GO:0020004	symbiont-containing vacuolar space	3	1	0.5	0.1469	CC	none-R	0.832978	0.333333
GO:0005730	nucleolus	3	1	0.5	0.147	CC	none-Gam	0.832683	0.333333
GO:0005515	protein binding	83	2	0.78	0.15	MF	Down-ET	0.823909	0.0240964
GO:0019843	rRNA binding - GO:0019843	3	1	0.1	0.028	MF	up-Schiz	1.55284	0.333333
GO:0008234	cysteine-type peptidase activity	3	1	0.13	0.108	MF	up-meroz	0.966576	0.333333
GO:0004175	endopeptidase activity	3	1	0.13	0.108	MF	up-meroz	0.966576	0.333333
GO:0031982	vesicle	44	2	1.04	0.1549	CC	down-meroz	0.809949	0.0454545
GO:0006396	RNA processing	3	1	0.58	0.157	BP	none-ET	0.8041	0.333333
GO:0042273	ribosomal large subunit biogenesis	3	1	0.58	0.157	BP	none-ET	0.8041	0.333333
GO:0020014	schizogony	3	1	0.58	0.157	BP	none-ET	0.8041	0.333333
GO:0055085	transmembrane transport	3	1	0.58	0.157	BP	none-ET	0.8041	0.333333
GO:0005730	nucleolus	3	1	0.52	0.15758	CC	none-ET	0.802499	0.333333
GO:0034654	nucleobase-containing compound biosynthe...	15	1	0.16	0.158	BP	down-LT	0.801343	0.0666667
GO:0020036	Maurer's cleft	21	1	0.17	0.159	CC	down-LT	0.798603	0.047619
GO:0033554	cellular response to stress	6	2	1.25	0.1593	BP	none-Gam	0.797784	0.333333
GO:0070258	inner membrane pellicle complex	11	1	0.26	0.1638	CC	down-meroz	0.785686	0.0909091
GO:0005524	ATP binding	19	1	0.27	0.17	MF	down-R	0.769551	0.0526316
GO:0006413	translational initiation	3	1	0.13	0.11	BP	up-meroz	0.958607	0.333333
GO:0006396	RNA processing	3	1	0.61	0.171	BP	none-R	0.767004	0.333333
GO:0042273	ribosomal large subunit biogenesis	3	1	0.61	0.171	BP	none-R	0.767004	0.333333
GO:0020014	schizogony	3	1	0.61	0.171	BP	none-R	0.767004	0.333333
GO:0055085	transmembrane transport	3	1	0.61	0.171	BP	none-R	0.767004	0.333333
GO:0048523	negative regulation of cellular process	3	1	0.63	0.1715	BP	none-Gam	0.765736	0.333333
GO:0051085	chaperone cofactor-dependent protein ref...	3	1	0.63	0.1715	BP	none-Gam	0.765736	0.333333
GO:0140640	catalytic activity, acting on a nucleic ...	3	1	0.59	0.17215	MF	none-ET	0.764093	0.333333
GO:0004842	ubiquitin-protein transferase activity	3	1	0.59	0.1722	MF	none-Gam	0.763967	0.333333
GO:0051787	misfolded protein binding	3	1	0.59	0.1722	MF	none-Gam	0.763967	0.333333
GO:0008168	methyltransferase activity	3	1	0.59	0.1722	MF	none-Gam	0.763967	0.333333
GO:0140640	catalytic activity, acting on a nucleic ...	3	1	0.59	0.1722	MF	none-Gam	0.763967	0.333333
GO:0044183	protein folding chaperone	3	1	0.59	0.1722	MF	none-Gam	0.763967	0.333333
GO:0030048	actin filament-based movement	3	1	0.13	0.11	BP	up-meroz	0.958607	0.333333
GO:0140657	ATP-dependent activity	10	1	0.28	0.1754	MF	down-meroz	0.75597	0.1
GO:0030036	actin cytoskeleton organization	3	1	0.13	0.11	BP	up-meroz	0.958607	0.333333
GO:0048870	cell motility	3	1	0.13	0.11	BP	up-meroz	0.958607	0.333333
GO:0044409	symbiont entry into host	17	1	0.28	0.17856	BP	down-Schiz	0.748216	0.0588235
GO:0020014	schizogony	3	1	0.13	0.11	BP	up-meroz	0.958607	0.333333
GO:0006897	endocytosis	3	1	0.13	0.11	BP	up-meroz	0.958607	0.333333
GO:0032991	protein-containing complex	47	1	0.37	0.186	CC	down-Gam	0.730487	0.0212766
GO:0009987	cellular process	109	10	22.16	0.189	BP	none-R	0.723538	0.0917431
GO:0044538	host cell periphery	4	1	0.66	0.191	CC	none-Gam	0.718967	0.25
GO:0099080	supramolecular complex	4	1	0.66	0.191	CC	none-Gam	0.718967	0.25
GO:0044538	host cell periphery	4	1	0.66	0.1913	CC	none-R	0.718285	0.25
GO:0044228	host cell surface	4	1	0.66	0.1913	CC	none-R	0.718285	0.25
GO:0000166	nucleotide binding	22	1	0.21	0.195	MF	down-LT	0.709965	0.0454545
GO:0016740	transferase activity	22	1	0.21	0.195	MF	down-LT	0.709965	0.0454545
GO:0006796	phosphate-containing compound metabolic ...	19	1	0.21	0.198	BP	down-LT	0.703335	0.0526316
GO:0000502	proteasome complex	3	1	0.13	0.114	CC	up-meroz	0.943095	0.333333
GO:0042274	ribosomal small subunit biogenesis	4	1	0.77	0.204	BP	none-ET	0.69037	0.25
GO:0003743	translation initiation factor activity	4	1	0.17	0.142	MF	up-meroz	0.847712	0.25
GO:0008654	phospholipid biosynthetic process	4	1	0.18	0.15	BP	up-meroz	0.823909	0.25
GO:0048519	negative regulation of biological proces...	4	1	0.18	0.15	BP	up-meroz	0.823909	0.25
GO:0020020	food vacuole	19	1	0.38	0.21	CC	down-R	0.677781	0.0526316
GO:0015629	actin cytoskeleton	4	1	0.17	0.15	CC	up-meroz	0.823909	0.25
GO:0043565	sequence-specific DNA binding	5	1	0.21	0.175	MF	up-meroz	0.756962	0.2
GO:0003723	RNA binding	56	2	0.79	0.214	MF	down-R	0.669586	0.0357143
GO:0020003	symbiont-containing vacuole	20	1	0.4	0.22	CC	down-R	0.657577	0.05
GO:0020035	adhesion of symbiont to microvasculature	4	1	0.81	0.222	BP	none-R	0.653647	0.25
GO:0016853	isomerase activity	4	1	0.79	0.22316	MF	none-ET	0.651384	0.25
GO:0004721	phosphoprotein phosphatase activity	4	1	0.77	0.22316	MF	none-R	0.651384	0.25
GO:0016853	isomerase activity	4	1	0.77	0.22316	MF	none-R	0.651384	0.25
GO:0070647	protein modification by small protein co...	5	1	0.22	0.18	BP	up-meroz	0.744727	0.2
GO:0044164	host cell cytosol	5	1	0.22	0.184	CC	up-meroz	0.735182	0.2
GO:0050896	response to stimulus	23	1	0.38	0.23739	BP	down-Schiz	0.624538	0.0434783
GO:0003700	DNA-binding transcription factor activit...	6	1	0.25	0.207	MF	up-meroz	0.68403	0.166667
GO:0042255	ribosome assembly	5	1	0.96	0.249	BP	none-ET	0.603801	0.2
GO:0044164	host cell cytosol	5	1	0.87	0.24947	CC	none-ET	0.602982	0.2
GO:0043168	anion binding	22	3	6.58	0.25068	MF	none-LT	0.60088	0.136364
GO:0033036	macromolecule localization	6	1	0.26	0.21	BP	up-meroz	0.677781	0.166667
GO:0140657	ATP-dependent activity	10	2	1.96	0.25815	MF	none-ET	0.588128	0.2
GO:0003723	RNA binding	56	1	0.52	0.262	MF	down-Gam	0.581699	0.0178571
GO:0020020	food vacuole	19	1	0.38	0.2696	CC	Down-ET	0.56928	0.0526316
GO:0016887	ATP hydrolysis activity	5	1	0.98	0.27125	MF	none-ET	0.56663	0.2
GO:0015399	primary active transmembrane transporter...	5	1	0.98	0.27125	MF	none-ET	0.56663	0.2
GO:0003779	actin binding	5	1	0.98	0.27125	MF	none-ET	0.56663	0.2
GO:0016887	ATP hydrolysis activity	5	1	0.96	0.27125	MF	none-R	0.56663	0.2
GO:0015399	primary active transmembrane transporter...	5	1	0.96	0.27125	MF	none-R	0.56663	0.2
GO:0003779	actin binding	5	1	0.96	0.27125	MF	none-R	0.56663	0.2
GO:0020030	infected host cell surface knob	6	1	1	0.2737	CC	none-R	0.562725	0.166667
GO:0005634	nucleus	133	7	5.78	0.212	CC	up-meroz	0.673664	0.0526316
GO:0005783	endoplasmic reticulum	8	1	0.35	0.279	CC	up-meroz	0.554396	0.125
GO:0050789	regulation of biological process	27	1	0.45	0.27539	BP	down-Schiz	0.560052	0.037037
GO:0005634	nucleus	133	2	1.58	0.2754	CC	down-Schiz	0.560036	0.0150376
GO:0005829	cytosol	30	2	1.3	0.337	CC	up-meroz	0.47237	0.0666667
GO:0005215	transporter activity	11	1	0.46	0.349	MF	up-meroz	0.457175	0.0909091
GO:0003723	RNA binding	56	2	1.57	0.2807	MF	down-meroz	0.551758	0.0357143
GO:0020003	symbiont-containing vacuole	20	1	0.4	0.2821	CC	Down-ET	0.549597	0.05
GO:0020003	symbiont-containing vacuole	20	1	0.47	0.2821	CC	down-meroz	0.549597	0.05
GO:0016772	transferase activity, transferring phosp...	11	1	0.46	0.349	MF	up-meroz	0.457175	0.0909091
GO:0032991	protein-containing complex	47	3	1.11	0.305	CC	down-meroz	0.5157	0.0638298
GO:0005524	ATP binding	19	1	0.53	0.3125	MF	down-meroz	0.50515	0.0526316
GO:0046789	host cell surface receptor binding	6	1	1.18	0.31658	MF	none-ET	0.499517	0.166667
GO:0004674	protein serine/threonine kinase activity	6	1	1.15	0.31658	MF	none-R	0.499517	0.166667
GO:0046789	host cell surface receptor binding	6	1	1.15	0.31658	MF	none-R	0.499517	0.166667
GO:0005737	cytoplasm	87	2	0.69	0.322	CC	down-LT	0.492144	0.0229885
GO:0003723	RNA binding	56	3	2.36	0.35	MF	up-meroz	0.455932	0.0535714
GO:1903561	extracellular vesicle	32	1	0.63	0.335	CC	down-R	0.474955	0.03125
GO:0016020	membrane	33	2	1.43	0.383	CC	up-meroz	0.416801	0.0606061
GO:0005737	cytoplasm	87	1	0.69	0.344	CC	down-Gam	0.463442	0.0114943
GO:0043021	ribonucleoprotein complex binding	3	1	0.9	0.3448	MF	none-LT	0.462433	0.333333
GO:0005515	protein binding	83	4	2.33	0.345	MF	down-meroz	0.462181	0.0481928
GO:0020003	symbiont-containing vacuole	20	1	0.87	0.568	CC	up-meroz	0.245652	0.05
GO:0032991	protein-containing complex	47	1	2.04	1	CC	up-meroz	0	0.0212766
GO:0051015	actin filament binding - GO:0051015	3	1	0.13	0.108	MF	up-meroz	0.966576	0.333333
GO:0005634	nucleus	133	3	2.63	0.3507	CC	Down-ET	0.455064	0.0225564
GO:0005634	nucleus	133	3	3.15	0.3507	CC	down-meroz	0.455064	0.0225564
GO:0005515	protein binding	83	2	1.16	0.37	MF	down-R	0.431798	0.0240964
GO:0005515	protein binding	83	2	1.16	0.376	MF	down-Schiz	0.424812	0.0240964
GO:0070258	inner membrane pellicle complex - GO:0070258	11	2	0.48	0.064	CC	up-meroz	1.19382	0.181818
GO:0008092	cytoskeletal protein binding - GO:0008092	6	2	0.25	0.033	MF	up-meroz	1.48149	0.333333
GO:0010467	gene expression	41	1	0.68	0.40076	BP	down-Schiz	0.397116	0.0243902
GO:1903561	extracellular vesicle	32	1	0.63	0.4198	CC	Down-ET	0.376958	0.03125
GO:1903561	extracellular vesicle	32	1	0.76	0.4198	CC	down-meroz	0.376958	0.03125
GO:0003723	RNA binding	56	1	0.52	0.456	MF	down-LT	0.341035	0.0178571
GO:0003723	RNA binding	56	1	0.79	0.456	MF	down-Schiz	0.341035	0.0178571
GO:0032991	protein-containing complex	47	1	0.93	0.462	CC	down-R	0.335358	0.0212766
GO:0005737	cytoplasm	87	2	1.72	0.466	CC	down-R	0.331614	0.0229885
GO:0005634	nucleus	133	1	1.05	0.526	CC	down-Gam	0.279014	0.0075188
GO:0020020	food vacuole - GO:0020020	19	3	1.35	0.016	CC	up-R	1.79588	0.157895
GO:0005634	nucleus	133	2	2.63	0.539	CC	down-R	0.268411	0.0150376
GO:0020036	Maurer's cleft - GO:0020036	21	3	1.49	0.021	CC	up-R	1.67778	0.142857
GO:0005737	cytoplasm	87	2	1.72	0.6108	CC	Down-ET	0.214101	0.0229885
GO:0005515	protein binding	83	1	0.78	0.626	MF	down-LT	0.203426	0.0120482
GO:0005634	nucleus	133	1	1.05	0.776	CC	down-LT	0.110138	0.0075188
GO:0005737	cytoplasm	87	1	2.06	0.817	CC	down-meroz	0.0877779	0.0114943
GO:0009987	cellular process	109	1	1.2	1	BP	Down-ET	0	0.00917431
GO:0008150	biological_process	126	1	1.38	1	BP	Down-ET	0	0.00793651
GO:0008152	metabolic process	76	1	0.84	1	BP	Down-ET	0	0.0131579
GO:0000028	ribosomal small subunit assembly	3	0	0.03	1	BP	Down-ET	0	0
GO:0000278	mitotic cell cycle	3	0	0.03	1	BP	Down-ET	0	0
GO:0002181	cytoplasmic translation	6	0	0.07	1	BP	Down-ET	0	0
GO:0006082	organic acid metabolic process	3	0	0.03	1	BP	Down-ET	0	0
GO:0006091	generation of precursor metabolites and ...	3	0	0.03	1	BP	Down-ET	0	0
GO:0006119	oxidative phosphorylation	3	0	0.03	1	BP	Down-ET	0	0
GO:0003674	molecular_function	152	2	1.42	1	MF	Down-ET	0	0.0131579
GO:0005488	binding	128	2	1.2	1	MF	Down-ET	0	0.015625
GO:0000166	nucleotide binding	22	0	0.21	1	MF	Down-ET	0	0
GO:0000287	magnesium ion binding	3	0	0.03	1	MF	Down-ET	0	0
GO:0000339	RNA cap binding	3	0	0.03	1	MF	Down-ET	0	0
GO:0003676	nucleic acid binding	64	0	0.6	1	MF	Down-ET	0	0
GO:0003677	DNA binding	16	0	0.15	1	MF	Down-ET	0	0
GO:0003682	chromatin binding	3	0	0.03	1	MF	Down-ET	0	0
GO:0003700	DNA-binding transcription factor activit...	6	0	0.06	1	MF	Down-ET	0	0
GO:0010467	gene expression	41	1	0.45	1	BP	down-Gam	0	0.0243902
GO:0009058	biosynthetic process	50	1	0.55	1	BP	down-Gam	0	0.02
GO:0006950	response to stress	6	1	0.07	1	BP	down-Gam	0	0.166667
GO:0009059	macromolecule biosynthetic process	41	1	0.45	1	BP	down-Gam	0	0.0243902
GO:0044238	primary metabolic process	67	1	0.74	1	BP	down-Gam	0	0.0149254
GO:0050896	response to stimulus	23	1	0.25	1	BP	down-Gam	0	0.0434783
GO:0030430	host cell cytoplasm	41	1	0.32	1	CC	down-Gam	0	0.0243902
GO:0005622	intracellular anatomical structure	157	1	1.24	1	CC	down-Gam	0	0.00636943
GO:0031982	vesicle	44	1	0.35	1	CC	down-Gam	0	0.0227273
GO:0140657	ATP-dependent activity	10	1	0.09	1	MF	down-Gam	0	0.1
GO:0003824	catalytic activity	55	1	0.51	1	MF	down-Gam	0	0.0181818
GO:0097367	carbohydrate derivative binding	21	1	0.2	1	MF	down-Gam	0	0.047619
GO:0006139	nucleobase-containing compound metabolic...	17	1	0.19	1	BP	down-LT	0	0.0588235
GO:0009058	biosynthetic process	50	1	0.55	1	BP	down-LT	0	0.02
GO:0042221	response to chemical	15	1	0.16	1	BP	down-LT	0	0.0666667
GO:0009987	cellular process	109	2	1.2	1	BP	down-LT	0	0.0183486
GO:0030430	host cell cytoplasm	41	1	0.32	1	CC	down-LT	0	0.0243902
GO:0005622	intracellular anatomical structure	157	2	1.24	1	CC	down-LT	0	0.0127389
GO:0110165	cellular anatomical structure	186	2	1.47	1	CC	down-LT	0	0.0107527
GO:0033643	host cell part	45	1	0.36	1	CC	down-LT	0	0.0222222
GO:0043231	intracellular membrane-bounded organelle	148	1	1.17	1	CC	down-LT	0	0.00675676
GO:0003674	molecular_function	152	2	1.42	1	MF	down-LT	0	0.0131579
GO:0003676	nucleic acid binding	64	1	0.6	1	MF	down-LT	0	0.015625
GO:0005488	binding	128	2	1.2	1	MF	down-LT	0	0.015625
GO:1901265	nucleoside phosphate binding	22	1	0.21	1	MF	down-LT	0	0.0454545
GO:0010467	gene expression	41	1	0.9	1	BP	down-R	0	0.0243902
GO:0009058	biosynthetic process	50	1	1.1	1	BP	down-R	0	0.02
GO:0006950	response to stress	6	1	0.13	1	BP	down-R	0	0.166667
GO:0009059	macromolecule biosynthetic process	41	1	0.9	1	BP	down-R	0	0.0243902
GO:0044238	primary metabolic process	67	1	1.47	1	BP	down-R	0	0.0149254
GO:0140657	ATP-dependent activity	10	1	0.14	1	MF	down-R	0	0.1
GO:0019538	protein metabolic process	45	1	0.74	1	BP	down-Schiz	0	0.0222222
GO:0030163	protein catabolic process	8	1	0.13	1	BP	down-Schiz	0	0.125
GO:0044419	biological process involved in interspec...	24	2	0.4	1	BP	down-Schiz	0	0.0833333
GO:0051701	biological process involved in interacti...	24	2	0.4	1	BP	down-Schiz	0	0.0833333
GO:0097708	intracellular vesicle	24	1	0.28	1	CC	down-Schiz	0	0.0416667
GO:0005737	cytoplasm	87	2	1.03	1	CC	down-Schiz	0	0.0229885
GO:0033655	host cell cytoplasm part	40	1	0.47	1	CC	down-Schiz	0	0.025
GO:0003674	molecular_function	152	2	2.13	1	MF	down-Schiz	0	0.0131579
GO:0140096	catalytic activity, acting on a protein	24	1	0.34	1	MF	down-Schiz	0	0.0416667
GO:0003676	nucleic acid binding	64	1	0.9	1	MF	down-Schiz	0	0.015625
GO:0051649	establishment of localization in cell	6	1	0.2	1	BP	down-meroz	0	0.166667
GO:0071840	cellular component organization or bioge...	31	3	1.02	1	BP	down-meroz	0	0.0967742
GO:0051179	localization	14	1	0.46	1	BP	down-meroz	0	0.0714286
GO:0051234	establishment of localization	14	1	0.46	1	BP	down-meroz	0	0.0714286
GO:0097367	carbohydrate derivative binding	21	1	0.59	1	MF	down-meroz	0	0.047619
GO:0008092	cytoskeletal protein binding	6	1	0.17	1	MF	down-meroz	0	0.166667
GO:0003674	molecular_function	152	4	4.26	1	MF	down-meroz	0	0.0263158
GO:0033554	cellular response to stress	6	2	0.36	0.033	BP	up-R	1.48149	0.333333
GO:0006457	protein folding	8	2	0.48	0.045	BP	up-R	1.34679	0.25
GO:0034620	cellular response to unfolded protein	3	1	0.18	0.049	BP	up-R	1.3098	0.333333
GO:0007155	cell adhesion	3	1	0.18	0.049	BP	up-R	1.3098	0.333333
GO:0051085	chaperone cofactor-dependent protein ref...	3	1	0.18	0.049	BP	up-R	1.3098	0.333333
GO:0005515	protein binding	83	5	5.04	0.0495	MF	up-R	1.30539	0.060241
GO:0005524	ATP binding	19	2	1.15	0.0637	MF	up-R	1.19586	0.105263
GO:0050896	response to stimulus	23	3	1.39	0.065	BP	up-R	1.18709	0.130435
GO:0065008	regulation of biological quality	4	1	0.24	0.065	BP	up-R	1.18709	0.25
GO:0020035	adhesion of symbiont to microvasculature	4	1	0.24	0.065	BP	up-R	1.18709	0.25
GO:0042026	protein refolding	4	1	0.24	0.065	BP	up-R	1.18709	0.25
GO:1903561	extracellular vesicle	32	3	2.28	0.066	CC	up-R	1.18046	0.09375
GO:0051787	misfolded protein binding	3	1	0.18	0.0688	MF	up-R	1.16241	0.333333
GO:0044183	protein folding chaperone	3	1	0.18	0.0688	MF	up-R	1.16241	0.333333
GO:0031072	heat shock protein binding	4	1	0.24	0.0909	MF	up-R	1.04144	0.25
GO:0020002	host cell plasma membrane	3	1	0.21	0.092	CC	up-R	1.03621	0.333333
GO:0009986	cell surface	19	2	1.35	0.114	CC	up-R	0.943095	0.105263
GO:0046789	host cell surface receptor binding	6	1	0.36	0.1337	MF	up-R	0.873869	0.166667
GO:0020030	infected host cell surface knob	6	1	0.43	0.177	CC	up-R	0.752027	0.166667
GO:0005829	cytosol	30	2	2.13	0.243	CC	up-R	0.614394	0.0666667
GO:0005886	plasma membrane	10	1	0.71	0.279	CC	up-R	0.554396	0.1
GO:0020005	symbiont-containing vacuole membrane	11	1	0.78	0.303	CC	up-R	0.518557	0.0909091
GO:0003723	RNA binding	56	2	3.4	0.392	MF	up-R	0.406714	0.0357143
GO:0065007	biological regulation	32	1	1.93	1	BP	up-R	0	0.03125
GO:0140657	ATP-dependent activity	10	2	0.61	1	MF	up-R	0	0.2
GO:0009986	cell surface - GO:0009986	19	1	0.08	0.075	CC	up-Gam	1.12494	0.0526316
GO:0009410	response to xenobiotic stimulus - GO:0009410	13	1	0.07	0.071	BP	up-Gam	1.14874	0.0769231
GO:0020005	symbiont-containing vacuole membrane - GO:0020005	11	1	0.04	0.043	CC	up-Gam	1.36653	0.0909091
GO:0000786	nucleosome	6	1	0.17	0.047	CC	up-Schiz	1.3279	0.166667
GO:0042255	ribosome assembly	5	1	0.19	0.054	BP	up-Schiz	1.26761	0.2
GO:0022625	cytosolic large ribosomal subunit	8	1	0.22	0.062	CC	up-Schiz	1.20761	0.125
GO:0046982	protein heterodimerization activity	7	1	0.23	0.064	MF	up-Schiz	1.19382	0.142857
GO:0002181	cytoplasmic translation	6	1	0.23	0.065	BP	up-Schiz	1.18709	0.166667
GO:0051276	chromosome organization	6	1	0.23	0.065	BP	up-Schiz	1.18709	0.166667
GO:0022618	protein-RNA complex assembly	6	1	0.23	0.065	BP	up-Schiz	1.18709	0.166667
GO:0003735	structural constituent of ribosome	15	1	0.49	0.136	MF	up-Schiz	0.866461	0.0666667
GO:0003677	DNA binding	16	1	0.52	0.144	MF	up-Schiz	0.841638	0.0625
GO:1903561	extracellular vesicle	32	1	0.89	0.237	CC	up-Schiz	0.625252	0.03125
GO:0003723	RNA binding	56	2	1.83	0.251	MF	up-Schiz	0.600326	0.0357143
GO:0005634	nucleus	133	2	3.68	0.275	CC	up-Schiz	0.560667	0.0150376
GO:0071840	cellular component organization or bioge...	31	2	1.19	1	BP	up-Schiz	0	0.0645161
GO:0010467	gene expression	41	1	1.58	1	BP	up-Schiz	0	0.0243902
GO:0009058	biosynthetic process	50	1	1.92	1	BP	up-Schiz	0	0.02
GO:0070925	organelle assembly	5	1	0.19	1	BP	up-Schiz	0	0.2
GO:0022626	cytosolic ribosome	15	1	0.42	1	CC	up-Schiz	0	0.0666667
GO:0000785	chromatin	11	1	0.3	1	CC	up-Schiz	0	0.0909091
GO:0032991	protein-containing complex	47	2	1.3	1	CC	up-Schiz	0	0.0425532
GO:0005829	cytosol	30	1	0.83	1	CC	up-Schiz	0	0.0333333
GO:0005737	cytoplasm	87	1	2.41	1	CC	up-Schiz	0	0.0114943
GO:0032993	protein-DNA complex	6	1	0.17	1	CC	up-Schiz	0	0.166667
GO:0003674	molecular_function	152	2	4.97	1	MF	up-Schiz	0	0.0131579
GO:0003676	nucleic acid binding	64	2	2.09	1	MF	up-Schiz	0	0.03125
GO:0005488	binding	128	2	4.19	1	MF	up-Schiz	0	0.015625
GO:0005198	structural molecule activity	16	1	0.52	1	MF	up-Schiz	0	0.0625
GO:0046983	protein dimerization activity	8	1	0.26	1	MF	up-Schiz	0	0.125

## Sheet: Tab 4
Pseudotime analysis; monocle output
gene_short_name	num_cells_expressed	gene_id	status	term	estimate	std_err	test_val	p_value	normalized_effect	model_component	q_value
PF3D7_0725600	8290	PF3D7-0725600	OK	StatusPB31:splines::ns(pseudotime, df = 1)	-0.45694	0.0515327	-8.86699	9.08778e-19	-0.659138	count	4.73837e-15
PF3D7_0831700	5293	PF3D7-0831700	OK	StatusPB31:splines::ns(pseudotime, df = 1)	-8.44755	0.961755	-8.78347	1.90349e-18	-8.19278	count	9.92288e-15
PF3D7_0404900	1316	PF3D7-0404900	OK	StatusPB31:splines::ns(pseudotime, df = 1)	2.12623	0.264199	8.04784	9.59421e-16	3.00073	count	5.0005e-12
PF3D7_1432400	775	PF3D7-1432400	OK	StatusPB31:splines::ns(pseudotime, df = 1)	-8.59422	1.15719	-7.42681	1.22295e-13	-0.857817	count	6.37281e-10
PF3D7_1035500	418	PF3D7-1035500	OK	StatusPB31:splines::ns(pseudotime, df = 1)	-2.88302	0.404935	-7.11972	1.17179e-12	-1.19142	count	6.10504e-09
PF3D7_0418600	353	PF3D7-0418600	OK	StatusPB31:splines::ns(pseudotime, df = 1)	-3.08695	0.437369	-7.05799	1.82551e-12	-0.694306	count	9.50907e-09
PF3D7_0609700	2455	PF3D7-0609700	OK	StatusPB31:splines::ns(pseudotime, df = 1)	-1.31562	0.190783	-6.89593	5.74392e-12	-1.77967	count	2.99143e-08
PF3D7_1229400	3800	PF3D7-1229400	OK	StatusPB31:splines::ns(pseudotime, df = 1)	-1.26763	0.18391	-6.89267	5.87655e-12	-1.78254	count	3.05992e-08
PF3D7_0525800	397	PF3D7-0525800	OK	StatusPB31:splines::ns(pseudotime, df = 1)	-2.42177	0.352284	-6.87448	6.67255e-12	-1.44717	count	3.47373e-08
PF3D7_1136900	225	PF3D7-1136900	OK	StatusPB31:splines::ns(pseudotime, df = 1)	-3.92417	0.571947	-6.86107	7.32607e-12	-0.505995	count	3.81322e-08
PF3D7_0822900	397	PF3D7-0822900	OK	StatusPB31:splines::ns(pseudotime, df = 1)	-2.3547	0.346305	-6.7995	1.12258e-11	-0.790149	count	5.84193e-08
PF3D7_0500800	3193	PF3D7-0500800	OK	StatusPB31:splines::ns(pseudotime, df = 1)	1.27206	0.187688	6.77755	1.3059e-11	1.8317	count	6.79461e-08
PF3D7_0532100	5675	PF3D7-0532100	OK	StatusPB31:splines::ns(pseudotime, df = 1)	1.17985	0.177904	6.63195	3.52033e-11	1.70006	count	1.83128e-07
PF3D7_1036500	233	PF3D7-1036500	OK	StatusPB31:splines::ns(pseudotime, df = 1)	-3.35341	0.509893	-6.5767	5.10157e-11	-0.563183	count	2.65333e-07
PF3D7_1455300	370	PF3D7-1455300	OK	StatusPB31:splines::ns(pseudotime, df = 1)	-2.51579	0.384601	-6.54132	6.45958e-11	-0.968506	count	3.35898e-07
PF3D7_0608800	3575	PF3D7-0608800	OK	StatusPB31:splines::ns(pseudotime, df = 1)	1.09645	0.170959	6.41354	1.4997e-10	1.57561	count	7.79693e-07
PF3D7_0613900	426	PF3D7-0613900	OK	StatusPB31:splines::ns(pseudotime, df = 1)	-2.68231	0.431135	-6.22149	5.16331e-10	-0.868186	count	2.68389e-06
PF3D7_0531600	8289	PF3D7-0531600	OK	StatusPB31:splines::ns(pseudotime, df = 1)	-0.303832	0.0492425	-6.17012	7.14423e-10	-0.438259	count	3.71286e-06
PF3D7_1251200	352	PF3D7-1251200	OK	StatusPB31:splines::ns(pseudotime, df = 1)	-2.57755	0.420823	-6.12502	9.48064e-10	-1.14904	count	4.92614e-06
PF3D7_0210600	239	PF3D7-0210600	OK	StatusPB31:splines::ns(pseudotime, df = 1)	-3.98002	0.65534	-6.07322	1.30894e-09	-0.186857	count	6.79993e-06
PF3D7_0532000	8288	PF3D7-0532000	OK	StatusPB31:splines::ns(pseudotime, df = 1)	-0.315036	0.052082	-6.04886	1.52203e-09	-0.454417	count	7.90542e-06
PF3D7_0207200	770	PF3D7-0207200	OK	StatusPB31:splines::ns(pseudotime, df = 1)	2.38151	0.40674	5.85512	4.94832e-09	3.3314	count	2.56966e-05
PF3D7_0612700	548	PF3D7-0612700	OK	StatusPB31:splines::ns(pseudotime, df = 1)	1.24197	0.217264	5.7164	1.12574e-08	1.58671	count	5.84487e-05
PF3D7_0217500	625	PF3D7-0217500	OK	StatusPB31:splines::ns(pseudotime, df = 1)	-1.02551	0.180078	-5.69482	1.27722e-08	-0.86337	count	6.63003e-05
PF3D7_0220500	433	PF3D7-0220500	OK	StatusPB31:splines::ns(pseudotime, df = 1)	2.35141	0.413019	5.69323	1.28907e-08	3.11613	count	6.69027e-05
PF3D7_0800100	210	PF3D7-0800100	OK	StatusPB31:splines::ns(pseudotime, df = 1)	7.57104	1.33458	5.67298	1.45053e-08	10.789	count	7.52679e-05
PF3D7_0401800	1411	PF3D7-0401800	OK	StatusPB31:splines::ns(pseudotime, df = 1)	2.32012	0.413674	5.60859	2.10546e-08	3.32069	count	0.000109231
PF3D7_0406500	4400	PF3D7-0406500	OK	StatusPB31:splines::ns(pseudotime, df = 1)	-1.55887	0.278291	-5.60159	2.19187e-08	-2.20265	count	0.000113692
PF3D7_1436300	3423	PF3D7-1436300	OK	StatusPB31:splines::ns(pseudotime, df = 1)	2.96705	0.539706	5.49753	3.96597e-08	4.27089	count	0.000205675
PF3D7_1143100	290	PF3D7-1143100	OK	StatusPB31:splines::ns(pseudotime, df = 1)	-2.75493	0.507845	-5.42475	5.96742e-08	-1.07501	count	0.000309411
PF3D7_0730500	886	PF3D7-0730500	OK	StatusPB31:splines::ns(pseudotime, df = 1)	0.874011	0.1617	5.40513	6.6563e-08	1.17714	count	0.000345063
PF3D7_1312800	946	PF3D7-1312800	OK	StatusPB31:splines::ns(pseudotime, df = 1)	0.783717	0.14622	5.35985	8.55331e-08	1.06121	count	0.000443318
PF3D7_1414500	2057	PF3D7-1414500	OK	StatusPB31:splines::ns(pseudotime, df = 1)	-0.857173	0.160509	-5.34033	9.52372e-08	-1.14972	count	0.000493519
PF3D7_1401600	2293	PF3D7-1401600	OK	StatusPB31:splines::ns(pseudotime, df = 1)	-0.850148	0.161311	-5.27023	1.39686e-07	-1.16371	count	0.000723712
PF3D7_0501200	1718	PF3D7-0501200	OK	StatusPB31:splines::ns(pseudotime, df = 1)	1.41507	0.268615	5.26803	1.41359e-07	2.00497	count	0.000732241
PF3D7_0726000	8290	PF3D7-0726000	OK	StatusPB31:splines::ns(pseudotime, df = 1)	-0.269505	0.0516269	-5.22024	1.8303e-07	-0.388768	count	0.00094791
PF3D7_1035400	759	PF3D7-1035400	OK	StatusPB31:splines::ns(pseudotime, df = 1)	-1.61441	0.310522	-5.19901	2.05134e-07	-1.83047	count	0.00106218
PF3D7_1246200	1580	PF3D7-1246200	OK	StatusPB31:splines::ns(pseudotime, df = 1)	-0.815422	0.15717	-5.18814	2.17438e-07	-1.11581	count	0.00112568
PF3D7_0919200	224	PF3D7-0919200	OK	StatusPB31:splines::ns(pseudotime, df = 1)	-2.68442	0.526591	-5.09772	3.51365e-07	-0.59833	count	0.00181866
PF3D7_1116700	2549	PF3D7-1116700	OK	StatusPB31:splines::ns(pseudotime, df = 1)	1.20497	0.239814	5.02459	5.15049e-07	1.71728	count	0.00266538
PF3D7_0704600	5029	PF3D7-0704600	OK	StatusPB31:splines::ns(pseudotime, df = 1)	-0.701142	0.141104	-4.96897	6.8658e-07	-0.999683	count	0.00355236
PF3D7_1014100	228	PF3D7-1014100	OK	StatusPB31:splines::ns(pseudotime, df = 1)	-3.17197	0.640948	-4.94887	7.61179e-07	-0.0926688	count	0.00393758
PF3D7_0911100	304	PF3D7-0911100	OK	StatusPB31:splines::ns(pseudotime, df = 1)	-2.40175	0.487423	-4.92744	8.49283e-07	-2.00071	count	0.00439249
PF3D7_0112200	1562	PF3D7-0112200	OK	StatusPB31:splines::ns(pseudotime, df = 1)	1.1081	0.228295	4.85383	1.23313e-06	1.56665	count	0.0063765
PF3D7_1347500	3222	PF3D7-1347500	OK	StatusPB31:splines::ns(pseudotime, df = 1)	-1.05309	0.219609	-4.79528	1.65278e-06	-1.47177	count	0.0085449
PF3D7_0418300	3470	PF3D7-0418300	OK	StatusPB31:splines::ns(pseudotime, df = 1)	0.673936	0.142106	4.7425	2.14621e-06	0.960862	count	0.0110938
PF3D7_0511500	7095	PF3D7-0511500	OK	StatusPB31:splines::ns(pseudotime, df = 1)	-0.594718	0.125404	-4.74243	2.14694e-06	-0.854345	count	0.0110954
PF3D7_1310700	412	PF3D7-1310700	OK	StatusPB31:splines::ns(pseudotime, df = 1)	-1.83401	0.3884	-4.72197	2.37409e-06	-1.51244	count	0.0122669
PF3D7_0507300	125	PF3D7-0507300	OK	StatusPB31:splines::ns(pseudotime, df = 1)	-3.20582	0.679683	-4.71664	2.43698e-06	-0.233945	count	0.0125894
PF3D7_0531500	483	PF3D7-0531500	OK	StatusPB31:splines::ns(pseudotime, df = 1)	-3.95366	0.839184	-4.71131	2.50135e-06	-2.59189	count	0.0129195
PF3D7_1401900	331	PF3D7-1401900	OK	StatusPB31:splines::ns(pseudotime, df = 1)	-1.60941	0.342713	-4.69607	2.69482e-06	-0.47306	count	0.013916
PF3D7_0207700	300	PF3D7-0207700	OK	StatusPB31:splines::ns(pseudotime, df = 1)	1.97694	0.422444	4.67976	2.91775e-06	2.72169	count	0.0150644
PF3D7_1116800	3387	PF3D7-1116800	OK	StatusPB31:splines::ns(pseudotime, df = 1)	2.34046	0.50051	4.67614	2.96948e-06	3.3661	count	0.0153284
PF3D7_1243700	224	PF3D7-1243700	OK	StatusPB31:splines::ns(pseudotime, df = 1)	-2.22003	0.479848	-4.62653	3.77496e-06	-0.510806	count	0.0194826
PF3D7_1016300	4740	PF3D7-1016300	OK	StatusPB31:splines::ns(pseudotime, df = 1)	-0.936458	0.203731	-4.59653	4.35939e-06	-1.33921	count	0.0224945
PF3D7_0221700	520	PF3D7-0221700	OK	StatusPB31:splines::ns(pseudotime, df = 1)	3.84855	0.838837	4.58796	4.54187e-06	5.43108	count	0.0234315
PF3D7_0621200	2565	PF3D7-0621200	OK	StatusPB31:splines::ns(pseudotime, df = 1)	1.3888	0.303548	4.57524	4.82592e-06	1.98427	count	0.0248921
PF3D7_1351700	472	PF3D7-1351700	OK	StatusPB31:splines::ns(pseudotime, df = 1)	-1.27606	0.284816	-4.48028	7.55441e-06	-1.12928	count	0.0389581
PF3D7_1228600	719	PF3D7-1228600	OK	StatusPB31:splines::ns(pseudotime, df = 1)	0.978312	0.219056	4.46603	8.07386e-06	1.40453	count	0.0416288
PF3D7_0214600	248	PF3D7-0214600	OK	StatusPB31:splines::ns(pseudotime, df = 1)	-2.4725	0.556494	-4.44299	8.98705e-06	-1.57259	count	0.0463283
PF3D7_1410400	590	PF3D7-1410400	OK	StatusPB31:splines::ns(pseudotime, df = 1)	0.624044	0.140944	4.4276	9.65107e-06	0.88149	count	0.0497416
PF3D7_0501000	2324	PF3D7-0501000	OK	StatusPB31:splines::ns(pseudotime, df = 1)	1.20891	0.27326	4.42404	9.81107e-06	1.72063	count	0.0505564
PF3D7_1133400	238	PF3D7-1133400	OK	StatusPB31:splines::ns(pseudotime, df = 1)	-2.17304	0.491749	-4.419	1.00422e-05	-1.57207	count	0.0517374
PF3D7_0203100	453	PF3D7-0203100	OK	StatusPB31:splines::ns(pseudotime, df = 1)	-1.24087	0.28148	-4.40838	1.05459e-05	-0.687773	count	0.0543219
PF3D7_1149000	2686	PF3D7-1149000	OK	StatusPB31:splines::ns(pseudotime, df = 1)	0.969958	0.220133	4.40624	1.06503e-05	1.3919	count	0.0548491
PF3D7_0730400	90	PF3D7-0730400	OK	StatusPB31:splines::ns(pseudotime, df = 1)	-3.86811	0.879092	-4.40012	1.09547e-05	-0.0428665	count	0.0564059
PF3D7_1223100	740	PF3D7-1223100	OK	StatusPB31:splines::ns(pseudotime, df = 1)	-0.756943	0.172784	-4.38085	1.19671e-05	-0.829258	count	0.0616064
PF3D7_0109000	322	PF3D7-0109000	OK	StatusPB31:splines::ns(pseudotime, df = 1)	-2.00604	0.458397	-4.3762	1.22244e-05	-1.2185	count	0.0629189
PF3D7_1222700	566	PF3D7-1222700	OK	StatusPB31:splines::ns(pseudotime, df = 1)	-1.00606	0.230802	-4.35896	1.32262e-05	-0.823699	count	0.0680618
PF3D7_0414900	232	PF3D7-0414900	OK	StatusPB31:splines::ns(pseudotime, df = 1)	-2.12675	0.489511	-4.34465	1.41163e-05	-0.454978	count	0.0726285
PF3D7_1039000	1737	PF3D7-1039000	OK	StatusPB31:splines::ns(pseudotime, df = 1)	1.6402	0.379154	4.32595	1.53659e-05	2.33601	count	0.0790423
PF3D7_1028700	342	PF3D7-1028700	OK	StatusPB31:splines::ns(pseudotime, df = 1)	-2.07918	0.481824	-4.31522	1.61295e-05	-1.6283	count	0.0829538
PF3D7_0903600	270	PF3D7-0903600	OK	StatusPB31:splines::ns(pseudotime, df = 1)	-2.11775	0.493317	-4.29288	1.7838e-05	-0.738753	count	0.0917231
PF3D7_1433500	2074	PF3D7-1433500	OK	StatusPB31:splines::ns(pseudotime, df = 1)	2.00526	0.468548	4.27973	1.89228e-05	2.87223	count	0.097282
PF3D7_0109100	102	PF3D7-0109100	OK	StatusPB31:splines::ns(pseudotime, df = 1)	-2.77787	0.653121	-4.25322	2.13033e-05	-0.16491	count	0.109499
PF3D7_1246400	474	PF3D7-1246400	OK	StatusPB31:splines::ns(pseudotime, df = 1)	-1.55289	0.365536	-4.24825	2.17806e-05	-1.42999	count	0.11193
PF3D7_1216500	359	PF3D7-1216500	OK	StatusPB31:splines::ns(pseudotime, df = 1)	-9.41606	2.22121	-4.23916	2.26788e-05	-2.97505	count	0.116523
PF3D7_1001600	701	PF3D7-1001600	OK	StatusPB31:splines::ns(pseudotime, df = 1)	1.13558	0.268164	4.23464	2.31395e-05	1.5931	count	0.118868
PF3D7_0930800	1266	PF3D7-0930800	OK	StatusPB31:splines::ns(pseudotime, df = 1)	0.873609	0.211476	4.13101	3.64725e-05	1.21624	count	0.187323
PF3D7_0508900	672	PF3D7-0508900	OK	StatusPB31:splines::ns(pseudotime, df = 1)	0.915754	0.221841	4.12797	3.69561e-05	1.28203	count	0.189769
PF3D7_0808200	198	PF3D7-0808200	OK	StatusPB31:splines::ns(pseudotime, df = 1)	-2.16677	0.527209	-4.10988	3.99675e-05	-1.09525	count	0.205193
PF3D7_0529900	1826	PF3D7-0529900	OK	StatusPB31:splines::ns(pseudotime, df = 1)	1.02703	0.251561	4.08263	4.49472e-05	1.44805	count	0.230714
PF3D7_0201900	3415	PF3D7-0201900	OK	StatusPB31:splines::ns(pseudotime, df = 1)	1.22451	0.300226	4.07863	4.57262e-05	1.75909	count	0.234667
PF3D7_1425300	687	PF3D7-1425300	OK	StatusPB31:splines::ns(pseudotime, df = 1)	0.87942	0.216015	4.07111	4.72256e-05	1.13844	count	0.242314
PF3D7_0818100	164	PF3D7-0818100	OK	StatusPB31:splines::ns(pseudotime, df = 1)	-2.36979	0.585351	-4.04849	5.20177e-05	-1.12305	count	0.266851
PF3D7_0617800	2863	PF3D7-0617800	OK	StatusPB31:splines::ns(pseudotime, df = 1)	0.505291	0.12487	4.04653	5.24554e-05	0.726431	count	0.269044
PF3D7_0402000	1534	PF3D7-0402000	OK	StatusPB31:splines::ns(pseudotime, df = 1)	1.49804	0.372179	4.02505	5.74708e-05	2.14411	count	0.29471
PF3D7_0831400	1511	PF3D7-0831400	OK	StatusPB31:splines::ns(pseudotime, df = 1)	1.17539	0.292741	4.01514	5.99354e-05	1.66681	count	0.307289
PF3D7_1003600	477	PF3D7-1003600	OK	StatusPB31:splines::ns(pseudotime, df = 1)	-1.30483	0.327051	-3.98969	6.67307e-05	-1.0313	count	0.342062
PF3D7_1329100	1282	PF3D7-1329100	OK	StatusPB31:splines::ns(pseudotime, df = 1)	0.950718	0.238521	3.98589	6.78055e-05	1.32509	count	0.347503
PF3D7_1209400	198	PF3D7-1209400	OK	StatusPB31:splines::ns(pseudotime, df = 1)	-1.92097	0.483178	-3.9757	7.077e-05	-0.604849	count	0.362625
PF3D7_0800800	99	PF3D7-0800800	OK	StatusPB31:splines::ns(pseudotime, df = 1)	4.0797	1.02693	3.97271	7.16615e-05	5.00821	count	0.367122
PF3D7_0731000	158	PF3D7-0731000	OK	StatusPB31:splines::ns(pseudotime, df = 1)	6.9963	1.76917	3.95456	7.73137e-05	9.88588	count	0.396001
PF3D7_1244300	8102	PF3D7-1244300	OK	StatusPB31:splines::ns(pseudotime, df = 1)	-0.411655	0.104097	-3.95454	7.73199e-05	-0.592678	count	0.396001
PF3D7_1201000	1463	PF3D7-1201000	OK	StatusPB31:splines::ns(pseudotime, df = 1)	1.20907	0.3081	3.92428	8.76913e-05	1.71189	count	0.448979
PF3D7_0212900	512	PF3D7-0212900	OK	StatusPB31:splines::ns(pseudotime, df = 1)	1.23783	0.316192	3.91479	9.12073e-05	1.62318	count	0.46689
PF3D7_1362700	377	PF3D7-1362700	OK	StatusPB31:splines::ns(pseudotime, df = 1)	-3.1891	0.817045	-3.90322	9.56752e-05	-2.48773	count	0.489666
PF3D7_1452600	1316	PF3D7-1452600	OK	StatusPB31:splines::ns(pseudotime, df = 1)	-1.13955	0.292003	-3.90251	9.59531e-05	-1.46539	count	0.490992
PF3D7_1355900	255	PF3D7-1355900	OK	StatusPB31:splines::ns(pseudotime, df = 1)	-4.239	1.08766	-3.89735	9.80161e-05	-1.80074	count	0.50145
PF3D7_0613800	922	PF3D7-0613800	OK	StatusPB31:splines::ns(pseudotime, df = 1)	1.08498	0.279757	3.87828	0.000106011	1.54871	count	0.542247
PF3D7_0816300	724	PF3D7-0816300	OK	StatusPB31:splines::ns(pseudotime, df = 1)	-2.68139	0.692071	-3.87444	0.000107693	-2.65491	count	0.550741
PF3D7_1200700	1873	PF3D7-1200700	OK	StatusPB31:splines::ns(pseudotime, df = 1)	-4.11533	1.06328	-3.8704	0.000109492	-4.8129	count	0.559833
PF3D7_0809100	158	PF3D7-0809100	OK	StatusPB31:splines::ns(pseudotime, df = 1)	5.00519	1.2999	3.85044	0.000118793	6.98857	count	0.607269
PF3D7_0928000	474	PF3D7-0928000	OK	StatusPB31:splines::ns(pseudotime, df = 1)	0.936481	0.243586	3.84455	0.000121676	1.17968	count	0.621884
PF3D7_0704300	754	PF3D7-0704300	OK	StatusPB31:splines::ns(pseudotime, df = 1)	0.96185	0.25092	3.83329	0.000127375	1.34436	count	0.650888
PF3D7_1416200	804	PF3D7-1416200	OK	StatusPB31:splines::ns(pseudotime, df = 1)	-0.914066	0.239075	-3.82335	0.000132616	-1.0836	count	0.677536
PF3D7_0207000	752	PF3D7-0207000	OK	StatusPB31:splines::ns(pseudotime, df = 1)	0.663237	0.176053	3.76726	0.000166192	0.862198	count	0.848908
PF3D7_0818700	2116	PF3D7-0818700	OK	StatusPB31:splines::ns(pseudotime, df = 1)	-1.43211	0.380807	-3.76072	0.000170593	-1.95423	count	0.871217
PF3D7_1445400	2596	PF3D7-1445400	OK	StatusPB31:splines::ns(pseudotime, df = 1)	0.924697	0.246249	3.75513	0.000174435	1.31535	count	0.890666
PF3D7_1029900	466	PF3D7-1029900	OK	StatusPB31:splines::ns(pseudotime, df = 1)	1.27301	0.340589	3.73767	0.000186986	1.78235	count	0.954564
PF3D7_1362400	632	PF3D7-1362400	OK	StatusPB31:splines::ns(pseudotime, df = 1)	-2.04616	0.547446	-3.73764	0.000187002	-2.10274	count	0.954564
PF3D7_0532400	2687	PF3D7-0532400	OK	StatusPB31:splines::ns(pseudotime, df = 1)	1.23205	0.329639	3.73757	0.000187058	1.76412	count	0.954564
PF3D7_1126700	502	PF3D7-1126700	OK	StatusPB31:splines::ns(pseudotime, df = 1)	-0.874196	0.234864	-3.72213	0.000198854	-0.631892	count	1
PF3D7_0212600	182	PF3D7-0212600	OK	StatusPB31:splines::ns(pseudotime, df = 1)	-2.19511	0.590115	-3.7198	0.000200701	-1.07428	count	1
PF3D7_1316600	1630	PF3D7-1316600	OK	StatusPB31:splines::ns(pseudotime, df = 1)	0.579987	0.15748	3.68293	0.000232032	0.803198	count	1
PF3D7_1335400	377	PF3D7-1335400	OK	StatusPB31:splines::ns(pseudotime, df = 1)	-1.71989	0.468966	-3.6674	0.000246564	-1.50602	count	1
PF3D7_1121100	1217	PF3D7-1121100	OK	StatusPB31:splines::ns(pseudotime, df = 1)	-1.16961	0.319837	-3.65689	0.000256878	-1.5208	count	1
PF3D7_0423800	174	PF3D7-0423800	OK	StatusPB31:splines::ns(pseudotime, df = 1)	-1.98184	0.543235	-3.64822	0.000265688	-0.214973	count	1
PF3D7_0108900	174	PF3D7-0108900	OK	StatusPB31:splines::ns(pseudotime, df = 1)	-2.06607	0.568945	-3.6314	0.000283584	-0.379378	count	1
PF3D7_0905500	398	PF3D7-0905500	OK	StatusPB31:splines::ns(pseudotime, df = 1)	1.21326	0.334141	3.63098	0.000284053	1.39062	count	1
PF3D7_1001000	1383	PF3D7-1001000	OK	StatusPB31:splines::ns(pseudotime, df = 1)	1.37331	0.378958	3.62392	0.000291913	1.94293	count	1
PF3D7_1372300	1003	PF3D7-1372300	OK	StatusPB31:splines::ns(pseudotime, df = 1)	-4.09321	1.13106	-3.61891	0.000297609	-3.61956	count	1
PF3D7_0200100	85	PF3D7-0200100	OK	StatusPB31:splines::ns(pseudotime, df = 1)	9.16888	2.54541	3.60212	0.000317476	13.023	count	1
PF3D7_1303500	1187	PF3D7-1303500	OK	StatusPB31:splines::ns(pseudotime, df = 1)	-0.743788	0.206569	-3.60068	0.000319241	-0.95616	count	1
PF3D7_0717300	913	PF3D7-0717300	OK	StatusPB31:splines::ns(pseudotime, df = 1)	1.33204	0.370217	3.598	0.000322549	1.84241	count	1
PF3D7_1411900	737	PF3D7-1411900	OK	StatusPB31:splines::ns(pseudotime, df = 1)	-2.33647	0.652069	-3.58317	0.000341397	-2.34458	count	1
PF3D7_0303200	1073	PF3D7-0303200	OK	StatusPB31:splines::ns(pseudotime, df = 1)	0.517202	0.144588	3.57707	0.000349448	0.702651	count	1
PF3D7_0501300	5174	PF3D7-0501300	OK	StatusPB31:splines::ns(pseudotime, df = 1)	-1.70547	0.477721	-3.57	0.000358998	-2.43589	count	1
PF3D7_0610400	1766	PF3D7-0610400	OK	StatusPB31:splines::ns(pseudotime, df = 1)	0.507712	0.14255	3.56165	0.000370598	0.725448	count	1
PF3D7_0810300	842	PF3D7-0810300	OK	StatusPB31:splines::ns(pseudotime, df = 1)	-0.707003	0.198578	-3.56033	0.000372464	-0.819827	count	1
PF3D7_0104200	446	PF3D7-0104200	OK	StatusPB31:splines::ns(pseudotime, df = 1)	-1.31822	0.370453	-3.55841	0.000375194	-1.02273	count	1
PF3D7_0934800	461	PF3D7-0934800	OK	StatusPB31:splines::ns(pseudotime, df = 1)	0.644063	0.181007	3.55822	0.000375459	0.725078	count	1
PF3D7_1233600	3039	PF3D7-1233600	OK	StatusPB31:splines::ns(pseudotime, df = 1)	-0.828474	0.233968	-3.54097	0.000400849	-1.16887	count	1
PF3D7_1129000	2376	PF3D7-1129000	OK	StatusPB31:splines::ns(pseudotime, df = 1)	1.00565	0.284026	3.54069	0.000401277	1.43337	count	1
PF3D7_1204900	150	PF3D7-1204900	OK	StatusPB31:splines::ns(pseudotime, df = 1)	-2.1242	0.600587	-3.53688	0.000407096	-0.53019	count	1
PF3D7_0730900	3675	PF3D7-0730900	OK	StatusPB31:splines::ns(pseudotime, df = 1)	1.07568	0.306138	3.51371	0.000444257	1.54467	count	1
PF3D7_1021700	2404	PF3D7-1021700	OK	StatusPB31:splines::ns(pseudotime, df = 1)	-0.428537	0.122026	-3.51186	0.000447346	-0.578662	count	1
PF3D7_1373500	123	PF3D7-1373500	OK	StatusPB31:splines::ns(pseudotime, df = 1)	9.14046	2.60872	3.50382	0.000461065	13.0473	count	1
PF3D7_0525100	1174	PF3D7-0525100	OK	StatusPB31:splines::ns(pseudotime, df = 1)	1.04553	0.298672	3.5006	0.000466654	1.44963	count	1
PF3D7_0508000	196	PF3D7-0508000	OK	StatusPB31:splines::ns(pseudotime, df = 1)	1.31863	0.376731	3.50018	0.000467389	1.50632	count	1
PF3D7_1036000	202	PF3D7-1036000	OK	StatusPB31:splines::ns(pseudotime, df = 1)	-1.77826	0.509114	-3.49285	0.000480383	-0.317143	count	1
PF3D7_1013200	911	PF3D7-1013200	OK	StatusPB31:splines::ns(pseudotime, df = 1)	0.765366	0.219147	3.49247	0.000481066	0.997357	count	1
PF3D7_0501600	415	PF3D7-0501600	OK	StatusPB31:splines::ns(pseudotime, df = 1)	0.554924	0.159089	3.48813	0.000488945	0.669782	count	1
PF3D7_0905300	134	PF3D7-0905300	OK	StatusPB31:splines::ns(pseudotime, df = 1)	-2.38476	0.686696	-3.4728	0.000517681	-0.744426	count	1
PF3D7_1031800	217	PF3D7-1031800	OK	StatusPB31:splines::ns(pseudotime, df = 1)	1.45159	0.41947	3.46053	0.000541828	1.72481	count	1
PF3D7_1033100	4577	PF3D7-1033100	OK	StatusPB31:splines::ns(pseudotime, df = 1)	0.452584	0.130911	3.4572	0.00054857	0.647456	count	1
PF3D7_1466200	508	PF3D7-1466200	OK	StatusPB31:splines::ns(pseudotime, df = 1)	-2.39288	0.692173	-3.45705	0.000548861	-2.20235	count	1
PF3D7_1346400	3104	PF3D7-1346400	OK	StatusPB31:splines::ns(pseudotime, df = 1)	-0.540398	0.156688	-3.44887	0.000565733	-0.763496	count	1
PF3D7_1107800	1911	PF3D7-1107800	OK	StatusPB31:splines::ns(pseudotime, df = 1)	0.503227	0.146134	3.4436	0.000576863	0.700927	count	1
PF3D7_0936000	4246	PF3D7-0936000	OK	StatusPB31:splines::ns(pseudotime, df = 1)	-1.90895	0.554649	-3.44172	0.000580879	-2.69655	count	1
PF3D7_1136500	1895	PF3D7-1136500	OK	StatusPB31:splines::ns(pseudotime, df = 1)	0.630538	0.183379	3.43843	0.000587969	0.880321	count	1
PF3D7_0631400	259	PF3D7-0631400	OK	StatusPB31:splines::ns(pseudotime, df = 1)	2.94471	0.859593	3.4257	0.000616201	3.87994	count	1
PF3D7_1477600	112	PF3D7-1477600	OK	StatusPB31:splines::ns(pseudotime, df = 1)	5.62485	1.64383	3.42179	0.000625103	7.53567	count	1
PF3D7_1327700	257	PF3D7-1327700	OK	StatusPB31:splines::ns(pseudotime, df = 1)	-3.52547	1.0304	-3.42145	0.000625898	-1.60064	count	1
PF3D7_0831800	4634	PF3D7-0831800	OK	StatusPB31:splines::ns(pseudotime, df = 1)	-2.3561	0.688846	-3.42035	0.00062842	-3.3701	count	1
PF3D7_0214700	92	PF3D7-0214700	OK	StatusPB31:splines::ns(pseudotime, df = 1)	-3.61212	1.05895	-3.41102	0.000650293	-0.0332324	count	1
PF3D7_0300100	142	PF3D7-0300100	OK	StatusPB31:splines::ns(pseudotime, df = 1)	5.00889	1.47364	3.39899	0.000679533	6.9914	count	1
PF3D7_0927600	583	PF3D7-0927600	OK	StatusPB31:splines::ns(pseudotime, df = 1)	0.68241	0.200807	3.39834	0.000681148	0.840163	count	1
PF3D7_0937800	129	PF3D7-0937800	OK	StatusPB31:splines::ns(pseudotime, df = 1)	5.35332	1.58086	3.38634	0.000711611	7.49132	count	1
PF3D7_0219900	182	PF3D7-0219900	OK	StatusPB31:splines::ns(pseudotime, df = 1)	4.85148	1.44085	3.36709	0.000763108	6.64531	count	1
PF3D7_0604100	418	PF3D7-0604100	OK	StatusPB31:splines::ns(pseudotime, df = 1)	0.949646	0.28235	3.36336	0.000773486	1.31091	count	1
PF3D7_1025000	1025	PF3D7-1025000	OK	StatusPB31:splines::ns(pseudotime, df = 1)	-0.76766	0.228382	-3.3613	0.000779287	-0.933938	count	1
PF3D7_0607700	302	PF3D7-0607700	OK	StatusPB31:splines::ns(pseudotime, df = 1)	1.3086	0.389441	3.36021	0.000782345	1.76692	count	1
PF3D7_1105800	1305	PF3D7-1105800	OK	StatusPB31:splines::ns(pseudotime, df = 1)	0.813976	0.2428	3.35246	0.000804562	1.12203	count	1
PF3D7_0809400	849	PF3D7-0809400	OK	StatusPB31:splines::ns(pseudotime, df = 1)	0.727841	0.21819	3.33581	0.000854246	0.962006	count	1
PF3D7_0525300	51	PF3D7-0525300	OK	StatusPB31:splines::ns(pseudotime, df = 1)	-3.38969	1.01754	-3.33125	0.000868353	-0.0332305	count	1
PF3D7_0617900	3221	PF3D7-0617900	OK	StatusPB31:splines::ns(pseudotime, df = 1)	0.313276	0.094108	3.3289	0.000875693	0.446837	count	1
PF3D7_0609900	350	PF3D7-0609900	OK	StatusPB31:splines::ns(pseudotime, df = 1)	-1.94665	0.585551	-3.32448	0.000889667	-1.5212	count	1
PF3D7_0731500	494	PF3D7-0731500	OK	StatusPB31:splines::ns(pseudotime, df = 1)	2.50657	0.754893	3.32044	0.000902657	3.601	count	1
PF3D7_1240900	181	PF3D7-1240900	OK	StatusPB31:splines::ns(pseudotime, df = 1)	3.92123	1.18227	3.3167	0.000914802	5.44038	count	1
PF3D7_0108300	3862	PF3D7-0108300	OK	StatusPB31:splines::ns(pseudotime, df = 1)	0.554158	0.167109	3.31615	0.000916579	0.790617	count	1
PF3D7_1124000	763	PF3D7-1124000	OK	StatusPB31:splines::ns(pseudotime, df = 1)	-1.61621	0.48887	-3.30601	0.000950386	-1.88847	count	1
PF3D7_1119900	910	PF3D7-1119900	OK	StatusPB31:splines::ns(pseudotime, df = 1)	-1.64473	0.497845	-3.3037	0.000958227	-1.96537	count	1
PF3D7_0407800	602	PF3D7-0407800	OK	StatusPB31:splines::ns(pseudotime, df = 1)	0.505159	0.152914	3.30356	0.000958711	0.656842	count	1
PF3D7_0400200	312	PF3D7-0400200	OK	StatusPB31:splines::ns(pseudotime, df = 1)	1.53556	0.465213	3.30077	0.000968282	1.92655	count	1
PF3D7_1107300	4749	PF3D7-1107300	OK	StatusPB31:splines::ns(pseudotime, df = 1)	-0.547634	0.166039	-3.29823	0.00097707	-0.78084	count	1
PF3D7_0935900	5762	PF3D7-0935900	OK	StatusPB31:splines::ns(pseudotime, df = 1)	-1.40298	0.426186	-3.29193	0.000999181	-2.01417	count	1
PF3D7_1307500	205	PF3D7-1307500	OK	StatusPB31:splines::ns(pseudotime, df = 1)	-1.60908	0.493814	-3.25848	0.00112463	-0.451201	count	1
PF3D7_1105000	2204	PF3D7-1105000	OK	StatusPB31:splines::ns(pseudotime, df = 1)	0.413552	0.127087	3.25409	0.00114214	0.589973	count	1
PF3D7_0617400	95	PF3D7-0617400	OK	StatusPB31:splines::ns(pseudotime, df = 1)	3.98166	1.22984	3.23755	0.00121035	5.04729	count	1
PF3D7_0220300	208	PF3D7-0220300	OK	StatusPB31:splines::ns(pseudotime, df = 1)	2.91272	0.90057	3.2343	0.00122418	3.87402	count	1
PF3D7_1428400	109	PF3D7-1428400	OK	StatusPB31:splines::ns(pseudotime, df = 1)	-8.29899	2.56813	-3.23154	0.00123608	-1.25454	count	1
PF3D7_0515400	293	PF3D7-0515400	OK	StatusPB31:splines::ns(pseudotime, df = 1)	-1.02981	0.319334	-3.22486	0.00126524	-0.28891	count	1
PF3D7_1141800	263	PF3D7-1141800	OK	StatusPB31:splines::ns(pseudotime, df = 1)	1.25631	0.390913	3.21378	0.00131503	1.62229	count	1
PF3D7_0202000	7282	PF3D7-0202000	OK	StatusPB31:splines::ns(pseudotime, df = 1)	-0.734682	0.228791	-3.21115	0.00132709	-1.05843	count	1
PF3D7_0304000	26	PF3D7-0304000	OK	StatusPB31:splines::ns(pseudotime, df = 1)	4.00413	1.24731	3.21022	0.0013314	3.10489	count	1
PF3D7_0424100	206	PF3D7-0424100	OK	StatusPB31:splines::ns(pseudotime, df = 1)	-1.66273	0.51802	-3.20979	0.00133339	-0.752988	count	1
PF3D7_1021800	1044	PF3D7-1021800	OK	StatusPB31:splines::ns(pseudotime, df = 1)	0.518954	0.161948	3.20445	0.00135835	0.726544	count	1
PF3D7_1003400	416	PF3D7-1003400	OK	StatusPB31:splines::ns(pseudotime, df = 1)	-0.767785	0.239732	-3.20269	0.00136668	-0.761692	count	1
PF3D7_1446700	381	PF3D7-1446700	OK	StatusPB31:splines::ns(pseudotime, df = 1)	-2.14995	0.671743	-3.20055	0.00137682	-1.72015	count	1
PF3D7_0110000	74	PF3D7-0110000	OK	StatusPB31:splines::ns(pseudotime, df = 1)	-15.2709	4.77144	-3.20047	0.00137719	-1.1727	count	1
PF3D7_0606600	2004	PF3D7-0606600	OK	StatusPB31:splines::ns(pseudotime, df = 1)	-1.25878	0.393632	-3.19785	0.00138976	-1.71847	count	1
PF3D7_1467600	1152	PF3D7-1467600	OK	StatusPB31:splines::ns(pseudotime, df = 1)	2.35992	0.738478	3.19566	0.00140035	3.3828	count	1
PF3D7_1325400	607	PF3D7-1325400	OK	StatusPB31:splines::ns(pseudotime, df = 1)	0.875387	0.274056	3.19419	0.00140749	1.21552	count	1
PF3D7_0220200	1861	PF3D7-0220200	OK	StatusPB31:splines::ns(pseudotime, df = 1)	0.833541	0.260984	3.19384	0.00140917	1.17482	count	1
PF3D7_1438800	103	PF3D7-1438800	OK	StatusPB31:splines::ns(pseudotime, df = 1)	-3.71586	1.16458	-3.19074	0.00142437	-0.821018	count	1
PF3D7_0702000	708	PF3D7-0702000	OK	StatusPB31:splines::ns(pseudotime, df = 1)	-4.38623	1.38105	-3.176	0.00149867	-3.4566	count	1
PF3D7_0726500	2247	PF3D7-0726500	OK	StatusPB31:splines::ns(pseudotime, df = 1)	-0.83947	0.264709	-3.17129	0.00152317	-1.16695	count	1
PF3D7_0922100	2669	PF3D7-0922100	OK	StatusPB31:splines::ns(pseudotime, df = 1)	-1.02039	0.322351	-3.16545	0.00155405	-1.42404	count	1
PF3D7_1322800	92	PF3D7-1322800	OK	StatusPB31:splines::ns(pseudotime, df = 1)	-3.70757	1.17257	-3.16191	0.00157301	-0.7629	count	1
PF3D7_1469200	429	PF3D7-1469200	OK	StatusPB31:splines::ns(pseudotime, df = 1)	1.25545	0.399397	3.14337	0.00167603	1.44636	count	1
PF3D7_1347700	993	PF3D7-1347700	OK	StatusPB31:splines::ns(pseudotime, df = 1)	-1.61971	0.516852	-3.1338	0.00173158	-2.01793	count	1
PF3D7_0500100	144	PF3D7-0500100	OK	StatusPB31:splines::ns(pseudotime, df = 1)	3.0392	0.970504	3.13157	0.00174481	3.93329	count	1
PF3D7_1102400	502	PF3D7-1102400	OK	StatusPB31:splines::ns(pseudotime, df = 1)	1.36481	0.436823	3.12441	0.00178779	1.79822	count	1
PF3D7_1327500	161	PF3D7-1327500	OK	StatusPB31:splines::ns(pseudotime, df = 1)	1.29852	0.41606	3.121	0.00180857	1.36532	count	1
PF3D7_1146600	1309	PF3D7-1146600	OK	StatusPB31:splines::ns(pseudotime, df = 1)	0.502109	0.160917	3.12029	0.00181291	0.679519	count	1
PF3D7_1105600	1400	PF3D7-1105600	OK	StatusPB31:splines::ns(pseudotime, df = 1)	1.84089	0.590942	3.11518	0.00184462	2.62297	count	1
PF3D7_1247500	334	PF3D7-1247500	OK	StatusPB31:splines::ns(pseudotime, df = 1)	0.905458	0.290699	3.11477	0.00184719	1.08208	count	1
PF3D7_0207300	7	PF3D7-0207300	OK	StatusPB31:splines::ns(pseudotime, df = 1)	7.31946	2.36077	3.10046	0.00193871	6.5069	count	1
PF3D7_0314700	189	PF3D7-0314700	OK	StatusPB31:splines::ns(pseudotime, df = 1)	-5.70736	1.84241	-3.09776	0.00195642	-1.87446	count	1
PF3D7_0719900	2060	PF3D7-0719900	OK	StatusPB31:splines::ns(pseudotime, df = 1)	-0.915804	0.295746	-3.09658	0.00196418	-1.26719	count	1
PF3D7_1473700	870	PF3D7-1473700	OK	StatusPB31:splines::ns(pseudotime, df = 1)	2.55358	0.826566	3.08939	0.00201235	3.63311	count	1
PF3D7_0114500	794	PF3D7-0114500	OK	StatusPB31:splines::ns(pseudotime, df = 1)	2.0203	0.654708	3.08581	0.00203667	2.869	count	1
PF3D7_0824500	268	PF3D7-0824500	OK	StatusPB31:splines::ns(pseudotime, df = 1)	1.92233	0.625135	3.07505	0.00211149	2.49013	count	1
PF3D7_0213600	178	PF3D7-0213600	OK	StatusPB31:splines::ns(pseudotime, df = 1)	-2.68862	0.874713	-3.07371	0.00212102	-1.27926	count	1
PF3D7_1201100	501	PF3D7-1201100	OK	StatusPB31:splines::ns(pseudotime, df = 1)	2.54836	0.830477	3.06855	0.00215793	3.58309	count	1
PF3D7_0629300	127	PF3D7-0629300	OK	StatusPB31:splines::ns(pseudotime, df = 1)	-3.76103	1.22673	-3.0659	0.00217712	-0.0368933	count	1
PF3D7_1343400	528	PF3D7-1343400	OK	StatusPB31:splines::ns(pseudotime, df = 1)	-2.41722	0.789686	-3.06099	0.00221316	-2.38399	count	1
PF3D7_1358300	37	PF3D7-1358300	OK	StatusPB31:splines::ns(pseudotime, df = 1)	3.20788	1.04894	3.05822	0.0022337	2.93251	count	1
PF3D7_1334700	677	PF3D7-1334700	OK	StatusPB31:splines::ns(pseudotime, df = 1)	-3.25356	1.06418	-3.05735	0.00224019	-2.91557	count	1
PF3D7_0605700	20	PF3D7-0605700	OK	StatusPB31:splines::ns(pseudotime, df = 1)	2.99413	0.979924	3.05547	0.00225421	1.24966	count	1
PF3D7_0302500	1221	PF3D7-0302500	OK	StatusPB31:splines::ns(pseudotime, df = 1)	0.658073	0.215527	3.05331	0.00227047	0.938353	count	1
PF3D7_0901800	183	PF3D7-0901800	OK	StatusPB31:splines::ns(pseudotime, df = 1)	2.02782	0.664864	3.04997	0.00229584	2.50323	count	1
PF3D7_1240100	149	PF3D7-1240100	OK	StatusPB31:splines::ns(pseudotime, df = 1)	8.31114	2.72816	3.04642	0.0023231	11.7054	count	1
PF3D7_1305300	2195	PF3D7-1305300	OK	StatusPB31:splines::ns(pseudotime, df = 1)	-1.04207	0.342158	-3.04558	0.00232965	-1.43296	count	1
PF3D7_1462400	1786	PF3D7-1462400	OK	StatusPB31:splines::ns(pseudotime, df = 1)	-1.50892	0.496556	-3.03876	0.00238295	-2.03012	count	1
PF3D7_0614900	507	PF3D7-0614900	OK	StatusPB31:splines::ns(pseudotime, df = 1)	0.872439	0.287182	3.03794	0.00238947	1.14028	count	1
PF3D7_0207400	300	PF3D7-0207400	OK	StatusPB31:splines::ns(pseudotime, df = 1)	1.65327	0.54421	3.03792	0.00238957	2.27347	count	1
PF3D7_1328900	1167	PF3D7-1328900	OK	StatusPB31:splines::ns(pseudotime, df = 1)	-1.4814	0.487882	-3.03639	0.00240176	-1.88283	count	1
PF3D7_1035900	537	PF3D7-1035900	OK	StatusPB31:splines::ns(pseudotime, df = 1)	-0.805193	0.266525	-3.02108	0.00252643	-0.728401	count	1
PF3D7_1317100	398	PF3D7-1317100	OK	StatusPB31:splines::ns(pseudotime, df = 1)	1.08384	0.358818	3.02059	0.00253051	1.4175	count	1
PF3D7_0307200	2968	PF3D7-0307200	OK	StatusPB31:splines::ns(pseudotime, df = 1)	0.648644	0.214981	3.01721	0.00255885	0.921508	count	1
PF3D7_0323400	433	PF3D7-0323400	OK	StatusPB31:splines::ns(pseudotime, df = 1)	-1.28736	0.426712	-3.01693	0.00256123	-1.33916	count	1
PF3D7_0802600	580	PF3D7-0802600	OK	StatusPB31:splines::ns(pseudotime, df = 1)	0.489535	0.162456	3.01334	0.00259167	0.622802	count	1
PF3D7_1231400	301	PF3D7-1231400	OK	StatusPB31:splines::ns(pseudotime, df = 1)	-1.38983	0.462558	-3.00466	0.00266676	-0.910968	count	1
PF3D7_1410900	943	PF3D7-1410900	OK	StatusPB31:splines::ns(pseudotime, df = 1)	0.851744	0.283916	2.99999	0.00270791	1.15035	count	1
PF3D7_0508100	490	PF3D7-0508100	OK	StatusPB31:splines::ns(pseudotime, df = 1)	0.910346	0.304243	2.99217	0.00277819	1.22799	count	1
PF3D7_0519200	509	PF3D7-0519200	OK	StatusPB31:splines::ns(pseudotime, df = 1)	-1.14058	0.381235	-2.9918	0.00278155	-1.06007	count	1
PF3D7_0531000	289	PF3D7-0531000	OK	StatusPB31:splines::ns(pseudotime, df = 1)	-2.16543	0.726111	-2.98223	0.00286989	-1.56123	count	1
PF3D7_1236200	291	PF3D7-1236200	OK	StatusPB31:splines::ns(pseudotime, df = 1)	-3.96197	1.33243	-2.97348	0.0029529	-2.71623	count	1
PF3D7_0301700	1346	PF3D7-0301700	OK	StatusPB31:splines::ns(pseudotime, df = 1)	0.93795	0.315833	2.96977	0.0029888	1.31401	count	1
PF3D7_1328500	580	PF3D7-1328500	OK	StatusPB31:splines::ns(pseudotime, df = 1)	1.3693	0.461429	2.96752	0.00301072	1.8358	count	1
PF3D7_0404000	342	PF3D7-0404000	OK	StatusPB31:splines::ns(pseudotime, df = 1)	-0.980824	0.330527	-2.96746	0.0030113	-0.555151	count	1
PF3D7_0729900	248	PF3D7-0729900	OK	StatusPB31:splines::ns(pseudotime, df = 1)	-2.64391	0.891271	-2.96645	0.00302123	-1.5542	count	1
PF3D7_0806700	1574	PF3D7-0806700	OK	StatusPB31:splines::ns(pseudotime, df = 1)	-1.20258	0.405659	-2.96451	0.00304028	-1.60958	count	1
PF3D7_1329500	1798	PF3D7-1329500	OK	StatusPB31:splines::ns(pseudotime, df = 1)	-1.90876	0.64466	-2.96088	0.00307632	-2.55774	count	1
PF3D7_1357900	528	PF3D7-1357900	OK	StatusPB31:splines::ns(pseudotime, df = 1)	1.47605	0.499056	2.95769	0.0031083	1.97695	count	1
PF3D7_1332900	1541	PF3D7-1332900	OK	StatusPB31:splines::ns(pseudotime, df = 1)	-1.188	0.404169	-2.93937	0.00329786	-1.58071	count	1
PF3D7_0317700	1771	PF3D7-0317700	OK	StatusPB31:splines::ns(pseudotime, df = 1)	-1.07608	0.366212	-2.9384	0.00330816	-1.46815	count	1
PF3D7_1229200	408	PF3D7-1229200	OK	StatusPB31:splines::ns(pseudotime, df = 1)	2.41227	0.82108	2.93792	0.00331332	3.30431	count	1
PF3D7_0813300	3767	PF3D7-0813300	OK	StatusPB31:splines::ns(pseudotime, df = 1)	0.61674	0.210841	2.92515	0.00345228	0.884554	count	1
PF3D7_1413700	609	PF3D7-1413700	OK	StatusPB31:splines::ns(pseudotime, df = 1)	-1.0814	0.369983	-2.92285	0.00347784	-1.21334	count	1
PF3D7_0607000	4644	PF3D7-0607000	OK	StatusPB31:splines::ns(pseudotime, df = 1)	-0.569092	0.195199	-2.91545	0.00356125	-0.810987	count	1
PF3D7_0803500	541	PF3D7-0803500	OK	StatusPB31:splines::ns(pseudotime, df = 1)	-1.05375	0.362594	-2.90613	0.00366899	-1.04232	count	1
PF3D7_0818500	1462	PF3D7-0818500	OK	StatusPB31:splines::ns(pseudotime, df = 1)	-0.832147	0.286572	-2.90379	0.00369645	-1.09517	count	1
PF3D7_1149200	1030	PF3D7-1149200	OK	StatusPB31:splines::ns(pseudotime, df = 1)	6.32102	2.17701	2.90354	0.00369945	9.10108	count	1
PF3D7_0924500	262	PF3D7-0924500	OK	StatusPB31:splines::ns(pseudotime, df = 1)	1.2539	0.432394	2.8999	0.00374269	1.5553	count	1
PF3D7_1304100	423	PF3D7-1304100	OK	StatusPB31:splines::ns(pseudotime, df = 1)	0.825477	0.285365	2.89271	0.0038293	0.963902	count	1
PF3D7_1364100	287	PF3D7-1364100	OK	StatusPB31:splines::ns(pseudotime, df = 1)	1.25273	0.434027	2.88629	0.00390822	1.63851	count	1
PF3D7_1419200	193	PF3D7-1419200	OK	StatusPB31:splines::ns(pseudotime, df = 1)	1.6866	0.584463	2.88572	0.0039153	2.01593	count	1
PF3D7_0918100	1570	PF3D7-0918100	OK	StatusPB31:splines::ns(pseudotime, df = 1)	-0.905594	0.314114	-2.88301	0.0039491	-1.21193	count	1
PF3D7_0209700	910	PF3D7-0209700	OK	StatusPB31:splines::ns(pseudotime, df = 1)	1.37459	0.477026	2.88159	0.00396693	1.91116	count	1
PF3D7_1320500	376	PF3D7-1320500	OK	StatusPB31:splines::ns(pseudotime, df = 1)	1.67053	0.579819	2.88112	0.00397284	2.20719	count	1
PF3D7_1232500	556	PF3D7-1232500	OK	StatusPB31:splines::ns(pseudotime, df = 1)	-0.890461	0.309624	-2.87594	0.00403854	-0.921883	count	1
PF3D7_1230500	149	PF3D7-1230500	OK	StatusPB31:splines::ns(pseudotime, df = 1)	3.38191	1.17751	2.87208	0.00408816	4.4031	count	1
PF3D7_1206700	1368	PF3D7-1206700	OK	StatusPB31:splines::ns(pseudotime, df = 1)	0.97997	0.341975	2.86561	0.00417248	1.3714	count	1
PF3D7_0717600	428	PF3D7-0717600	OK	StatusPB31:splines::ns(pseudotime, df = 1)	0.8542	0.298122	2.86527	0.00417697	1.11478	count	1
PF3D7_1218200	861	PF3D7-1218200	OK	StatusPB31:splines::ns(pseudotime, df = 1)	-0.999586	0.349049	-2.86375	0.00419716	-1.19141	count	1
PF3D7_0302200	418	PF3D7-0302200	OK	StatusPB31:splines::ns(pseudotime, df = 1)	0.733365	0.256137	2.86317	0.00420472	1.03034	count	1
PF3D7_0828800	257	PF3D7-0828800	OK	StatusPB31:splines::ns(pseudotime, df = 1)	-1.4056	0.491071	-2.86231	0.00421623	-1.33251	count	1
PF3D7_1435600	424	PF3D7-1435600	OK	StatusPB31:splines::ns(pseudotime, df = 1)	-0.531588	0.18575	-2.86185	0.00422225	-0.543754	count	1
PF3D7_0202400	1999	PF3D7-0202400	OK	StatusPB31:splines::ns(pseudotime, df = 1)	-2.30791	0.812318	-2.84114	0.00450622	-3.20478	count	1
PF3D7_0422300	123	PF3D7-0422300	OK	StatusPB31:splines::ns(pseudotime, df = 1)	-7.43812	2.61913	-2.83992	0.00452342	-1.51087	count	1
PF3D7_1022700	114	PF3D7-1022700	OK	StatusPB31:splines::ns(pseudotime, df = 1)	-0.876417	0.308698	-2.83908	0.00453538	-0.112871	count	1
PF3D7_1404900	1566	PF3D7-1404900	OK	StatusPB31:splines::ns(pseudotime, df = 1)	1.07185	0.377666	2.8381	0.00454938	1.51813	count	1
PF3D7_0804900	317	PF3D7-0804900	OK	StatusPB31:splines::ns(pseudotime, df = 1)	1.26057	0.444169	2.83805	0.00454997	1.50806	count	1
PF3D7_0423300	307	PF3D7-0423300	OK	StatusPB31:splines::ns(pseudotime, df = 1)	0.634718	0.224152	2.83163	0.00464223	0.635859	count	1
PF3D7_0402200	352	PF3D7-0402200	OK	StatusPB31:splines::ns(pseudotime, df = 1)	-1.33796	0.473809	-2.82385	0.00475643	-1.49436	count	1
PF3D7_0409800	1383	PF3D7-0409800	OK	StatusPB31:splines::ns(pseudotime, df = 1)	-0.648092	0.230026	-2.81747	0.00485185	-0.851275	count	1
PF3D7_1125700	354	PF3D7-1125700	OK	StatusPB31:splines::ns(pseudotime, df = 1)	-1.16166	0.412505	-2.81611	0.0048724	-0.940294	count	1
PF3D7_1001500	5936	PF3D7-1001500	OK	StatusPB31:splines::ns(pseudotime, df = 1)	-1.02303	0.363311	-2.81584	0.00487653	-1.4702	count	1
PF3D7_1107900	146	PF3D7-1107900	OK	StatusPB31:splines::ns(pseudotime, df = 1)	2.16386	0.768624	2.81524	0.00488555	2.57426	count	1
PF3D7_0618300	4047	PF3D7-0618300	OK	StatusPB31:splines::ns(pseudotime, df = 1)	0.574304	0.204447	2.80906	0.00498028	0.821352	count	1
PF3D7_1033200	1867	PF3D7-1033200	OK	StatusPB31:splines::ns(pseudotime, df = 1)	0.762954	0.271696	2.80811	0.00499492	1.07777	count	1
PF3D7_1238200	9	PF3D7-1238200	OK	StatusPB31:splines::ns(pseudotime, df = 1)	-31.4454	11.2057	-2.8062	0.00502466	-0.00582282	count	1
PF3D7_1019000	3370	PF3D7-1019000	OK	StatusPB31:splines::ns(pseudotime, df = 1)	0.450988	0.160765	2.80525	0.00503943	0.641591	count	1
PF3D7_0511000	1760	PF3D7-0511000	OK	StatusPB31:splines::ns(pseudotime, df = 1)	0.882591	0.314787	2.80377	0.00506266	1.24682	count	1
PF3D7_0204700	282	PF3D7-0204700	OK	StatusPB31:splines::ns(pseudotime, df = 1)	1.64865	0.588344	2.80219	0.00508747	2.0103	count	1
PF3D7_1200100	192	PF3D7-1200100	OK	StatusPB31:splines::ns(pseudotime, df = 1)	3.15479	1.1264	2.80076	0.00511006	4.29305	count	1
PF3D7_0209500	102	PF3D7-0209500	OK	StatusPB31:splines::ns(pseudotime, df = 1)	-2.32115	0.828832	-2.80051	0.00511401	-0.483548	count	1
PF3D7_0702500	1243	PF3D7-0702500	OK	StatusPB31:splines::ns(pseudotime, df = 1)	1.30196	0.465366	2.79771	0.0051585	1.83331	count	1
PF3D7_1412200	163	PF3D7-1412200	OK	StatusPB31:splines::ns(pseudotime, df = 1)	-3.92897	1.40496	-2.7965	0.00517786	-1.35608	count	1
PF3D7_1231200	162	PF3D7-1231200	OK	StatusPB31:splines::ns(pseudotime, df = 1)	-1.90519	0.682564	-2.79123	0.00526285	-1.05072	count	1
PF3D7_1238300	1696	PF3D7-1238300	OK	StatusPB31:splines::ns(pseudotime, df = 1)	-1.14891	0.413555	-2.77812	0.00547971	-1.55535	count	1
PF3D7_0321100	362	PF3D7-0321100	OK	StatusPB31:splines::ns(pseudotime, df = 1)	0.809045	0.29133	2.77708	0.00549734	1.01807	count	1
PF3D7_0902300	939	PF3D7-0902300	OK	StatusPB31:splines::ns(pseudotime, df = 1)	-2.74036	0.987407	-2.77531	0.00552734	-3.10451	count	1
PF3D7_0114000	261	PF3D7-0114000	OK	StatusPB31:splines::ns(pseudotime, df = 1)	-4.74453	1.71107	-2.77285	0.00556919	-2.62058	count	1
PF3D7_1115600	510	PF3D7-1115600	OK	StatusPB31:splines::ns(pseudotime, df = 1)	1.10867	0.401172	2.76359	0.00572961	1.50449	count	1
PF3D7_1011500	253	PF3D7-1011500	OK	StatusPB31:splines::ns(pseudotime, df = 1)	2.6766	0.969364	2.76119	0.00577172	3.52729	count	1
PF3D7_1409400	409	PF3D7-1409400	OK	StatusPB31:splines::ns(pseudotime, df = 1)	0.49522	0.179641	2.75672	0.00585123	0.524728	count	1
PF3D7_0613400	210	PF3D7-0613400	OK	StatusPB31:splines::ns(pseudotime, df = 1)	1.18501	0.429912	2.7564	0.0058569	1.32794	count	1
PF3D7_0605900	275	PF3D7-0605900	OK	StatusPB31:splines::ns(pseudotime, df = 1)	-3.88988	1.41537	-2.74831	0.00600327	-2.3924	count	1
PF3D7_0305500	2323	PF3D7-0305500	OK	StatusPB31:splines::ns(pseudotime, df = 1)	0.394487	0.143565	2.74779	0.00601279	0.549318	count	1
PF3D7_0321800	2086	PF3D7-0321800	OK	StatusPB31:splines::ns(pseudotime, df = 1)	-0.525272	0.19143	-2.74393	0.00608389	-0.716676	count	1
PF3D7_0507500	143	PF3D7-0507500	OK	StatusPB31:splines::ns(pseudotime, df = 1)	-4.38077	1.59655	-2.7439	0.00608453	-0.0346428	count	1
PF3D7_0613600	188	PF3D7-0613600	OK	StatusPB31:splines::ns(pseudotime, df = 1)	-1.51144	0.551091	-2.74264	0.00610788	-0.160716	count	1
PF3D7_1310400	815	PF3D7-1310400	OK	StatusPB31:splines::ns(pseudotime, df = 1)	1.15378	0.420937	2.74098	0.0061387	1.58619	count	1
PF3D7_0823300	1605	PF3D7-0823300	OK	StatusPB31:splines::ns(pseudotime, df = 1)	0.833713	0.30418	2.74086	0.00614101	1.17273	count	1
PF3D7_0932200	693	PF3D7-0932200	OK	StatusPB31:splines::ns(pseudotime, df = 1)	-0.484261	0.176772	-2.73947	0.00616693	-0.509485	count	1
PF3D7_1206300	944	PF3D7-1206300	OK	StatusPB31:splines::ns(pseudotime, df = 1)	-0.483976	0.177027	-2.73391	0.00627205	-0.626063	count	1
PF3D7_0202500	3611	PF3D7-0202500	OK	StatusPB31:splines::ns(pseudotime, df = 1)	3.11338	1.14011	2.73076	0.00633225	4.48447	count	1
PF3D7_1439500	316	PF3D7-1439500	OK	StatusPB31:splines::ns(pseudotime, df = 1)	-1.04385	0.382311	-2.73038	0.00633959	-0.671101	count	1
PF3D7_0933000	518	PF3D7-0933000	OK	StatusPB31:splines::ns(pseudotime, df = 1)	1.22194	0.447863	2.72838	0.00637806	1.59415	count	1
PF3D7_1310100	173	PF3D7-1310100	OK	StatusPB31:splines::ns(pseudotime, df = 1)	-2.59065	0.949748	-2.72772	0.00639074	-1.27019	count	1
PF3D7_1016900	389	PF3D7-1016900	OK	StatusPB31:splines::ns(pseudotime, df = 1)	-3.01891	1.10721	-2.72658	0.00641283	-2.54226	count	1
PF3D7_1358900	716	PF3D7-1358900	OK	StatusPB31:splines::ns(pseudotime, df = 1)	-1.77932	0.652607	-2.72649	0.00641473	-2.02633	count	1
PF3D7_1131800	696	PF3D7-1131800	OK	StatusPB31:splines::ns(pseudotime, df = 1)	0.942789	0.345953	2.72519	0.0064399	1.27005	count	1
PF3D7_0903300	556	PF3D7-0903300	OK	StatusPB31:splines::ns(pseudotime, df = 1)	1.00432	0.368665	2.72419	0.00645941	1.40492	count	1
PF3D7_0932000	198	PF3D7-0932000	OK	StatusPB31:splines::ns(pseudotime, df = 1)	-1.14501	0.421121	-2.71896	0.00656229	-0.200506	count	1
PF3D7_1335900	12	PF3D7-1335900	OK	StatusPB31:splines::ns(pseudotime, df = 1)	5.22734	1.92527	2.71512	0.00663896	4.89352	count	1
PF3D7_0206000	695	PF3D7-0206000	OK	StatusPB31:splines::ns(pseudotime, df = 1)	-1.20204	0.442918	-2.7139	0.00666331	-1.38845	count	1
PF3D7_1400100	135	PF3D7-1400100	OK	StatusPB31:splines::ns(pseudotime, df = 1)	5.23604	1.93029	2.71257	0.00669017	7.28771	count	1
PF3D7_1229600	957	PF3D7-1229600	OK	StatusPB31:splines::ns(pseudotime, df = 1)	0.656999	0.242654	2.70756	0.00679187	0.903839	count	1
PF3D7_0509700	8	PF3D7-0509700	OK	StatusPB31:splines::ns(pseudotime, df = 1)	-6.21488	2.30353	-2.69797	0.00699042	-0.00704037	count	1
PF3D7_1371500	118	PF3D7-1371500	OK	StatusPB31:splines::ns(pseudotime, df = 1)	1.77643	0.658637	2.69713	0.00700818	1.76355	count	1
PF3D7_1327300	607	PF3D7-1327300	OK	StatusPB31:splines::ns(pseudotime, df = 1)	-1.14649	0.425084	-2.69709	0.00700889	-1.3852	count	1
PF3D7_1245800	503	PF3D7-1245800	OK	StatusPB31:splines::ns(pseudotime, df = 1)	1.49595	0.556242	2.68939	0.00717252	2.02699	count	1
PF3D7_1468400	274	PF3D7-1468400	OK	StatusPB31:splines::ns(pseudotime, df = 1)	-0.911463	0.339211	-2.68701	0.00722387	-0.205927	count	1
PF3D7_0324900	174	PF3D7-0324900	OK	StatusPB31:splines::ns(pseudotime, df = 1)	4.1278	1.53821	2.68351	0.00729992	5.75412	count	1
PF3D7_0100100	142	PF3D7-0100100	OK	StatusPB31:splines::ns(pseudotime, df = 1)	4.51285	1.68651	2.67585	0.00746858	6.297	count	1
PF3D7_0935400	123	PF3D7-0935400	OK	StatusPB31:splines::ns(pseudotime, df = 1)	2.24604	0.839768	2.6746	0.00749664	2.76506	count	1
PF3D7_0312400	553	PF3D7-0312400	OK	StatusPB31:splines::ns(pseudotime, df = 1)	1.04062	0.389326	2.67288	0.00753498	1.37904	count	1
PF3D7_1226900	377	PF3D7-1226900	OK	StatusPB31:splines::ns(pseudotime, df = 1)	1.20072	0.449883	2.66896	0.00762347	1.54562	count	1
PF3D7_0410800	817	PF3D7-0410800	OK	StatusPB31:splines::ns(pseudotime, df = 1)	0.522114	0.195726	2.66758	0.00765482	0.668426	count	1
PF3D7_1242400	46	PF3D7-1242400	OK	StatusPB31:splines::ns(pseudotime, df = 1)	-6.19831	2.32509	-2.66583	0.00769465	-0.409759	count	1
PF3D7_1119200	1384	PF3D7-1119200	OK	StatusPB31:splines::ns(pseudotime, df = 1)	-1.33812	0.502035	-2.66539	0.00770475	-1.75903	count	1
PF3D7_1235300	3700	PF3D7-1235300	OK	StatusPB31:splines::ns(pseudotime, df = 1)	-0.616334	0.231294	-2.66472	0.00772019	-0.874389	count	1
PF3D7_1477500	1555	PF3D7-1477500	OK	StatusPB31:splines::ns(pseudotime, df = 1)	1.3255	0.497696	2.66326	0.00775365	1.88371	count	1
PF3D7_0824400	886	PF3D7-0824400	OK	StatusPB31:splines::ns(pseudotime, df = 1)	0.944389	0.355657	2.65534	0.00793804	1.2945	count	1
PF3D7_0503600	290	PF3D7-0503600	OK	StatusPB31:splines::ns(pseudotime, df = 1)	-1.18336	0.446279	-2.6516	0.0080263	-0.928866	count	1
PF3D7_0907700	478	PF3D7-0907700	OK	StatusPB31:splines::ns(pseudotime, df = 1)	1.53046	0.577383	2.65069	0.00804795	2.05932	count	1
PF3D7_0307900	546	PF3D7-0307900	OK	StatusPB31:splines::ns(pseudotime, df = 1)	-1.19438	0.451739	-2.64396	0.00820961	-1.31434	count	1
PF3D7_1400200	312	PF3D7-1400200	OK	StatusPB31:splines::ns(pseudotime, df = 1)	6.0118	2.27417	2.64352	0.00822038	8.60951	count	1
PF3D7_1149500	618	PF3D7-1149500	OK	StatusPB31:splines::ns(pseudotime, df = 1)	-3.87216	1.46524	-2.64267	0.0082409	-3.31063	count	1
PF3D7_0517000	4446	PF3D7-0517000	OK	StatusPB31:splines::ns(pseudotime, df = 1)	0.602255	0.227966	2.64186	0.00826073	0.863346	count	1
PF3D7_0702200	561	PF3D7-0702200	OK	StatusPB31:splines::ns(pseudotime, df = 1)	2.05195	0.778222	2.63671	0.00838696	2.85117	count	1
PF3D7_1410300	1897	PF3D7-1410300	OK	StatusPB31:splines::ns(pseudotime, df = 1)	-0.720548	0.273291	-2.63656	0.00839085	-0.991737	count	1
PF3D7_0202200	340	PF3D7-0202200	OK	StatusPB31:splines::ns(pseudotime, df = 1)	-7.70716	2.92739	-2.63278	0.00848475	-2.80339	count	1
PF3D7_1312700	745	PF3D7-1312700	OK	StatusPB31:splines::ns(pseudotime, df = 1)	0.91598	0.3481	2.63137	0.00851995	1.23936	count	1
PF3D7_1472300	63	PF3D7-1472300	OK	StatusPB31:splines::ns(pseudotime, df = 1)	2.63969	1.00657	2.62248	0.00874533	2.61609	count	1
PF3D7_0113200	933	PF3D7-0113200	OK	StatusPB31:splines::ns(pseudotime, df = 1)	0.891933	0.340132	2.62231	0.00874948	1.22778	count	1
PF3D7_1315500	72	PF3D7-1315500	OK	StatusPB31:splines::ns(pseudotime, df = 1)	2.53954	0.96854	2.62203	0.00875682	2.46198	count	1
PF3D7_1418800	8169	PF3D7-1418800	OK	StatusPB31:splines::ns(pseudotime, df = 1)	-0.215609	0.0822662	-2.62087	0.00878649	-0.310396	count	1
PF3D7_1446000	630	PF3D7-1446000	OK	StatusPB31:splines::ns(pseudotime, df = 1)	1.49784	0.57158	2.62053	0.00879524	2.03641	count	1
PF3D7_1008500	743	PF3D7-1008500	OK	StatusPB31:splines::ns(pseudotime, df = 1)	-0.935286	0.357246	-2.61804	0.00885965	-1.14057	count	1
PF3D7_1133300	305	PF3D7-1133300	OK	StatusPB31:splines::ns(pseudotime, df = 1)	0.849224	0.324783	2.61474	0.00894567	1.06822	count	1
PF3D7_1342000	5024	PF3D7-1342000	OK	StatusPB31:splines::ns(pseudotime, df = 1)	-0.469383	0.179597	-2.61354	0.00897728	-0.670204	count	1
PF3D7_0526900	1934	PF3D7-0526900	OK	StatusPB31:splines::ns(pseudotime, df = 1)	-1.11968	0.430041	-2.60367	0.00923964	-1.52729	count	1
PF3D7_0701600	339	PF3D7-0701600	OK	StatusPB31:splines::ns(pseudotime, df = 1)	3.50602	1.34811	2.6007	0.00931991	5.00283	count	1
PF3D7_1459200	410	PF3D7-1459200	OK	StatusPB31:splines::ns(pseudotime, df = 1)	-1.89872	0.732087	-2.59357	0.00951531	-1.7766	count	1
PF3D7_0406400	447	PF3D7-0406400	OK	StatusPB31:splines::ns(pseudotime, df = 1)	-0.918022	0.354291	-2.59116	0.00958217	-0.856525	count	1
PF3D7_1252300	4850	PF3D7-1252300	OK	StatusPB31:splines::ns(pseudotime, df = 1)	0.65954	0.254794	2.58852	0.00965571	0.946644	count	1
PF3D7_1329700	79	PF3D7-1329700	OK	StatusPB31:splines::ns(pseudotime, df = 1)	-3.15535	1.22349	-2.57898	0.00992627	-0.0357129	count	1
PF3D7_0601900	2821	PF3D7-0601900	OK	StatusPB31:splines::ns(pseudotime, df = 1)	0.813531	0.315825	2.57589	0.0100154	1.16127	count	1
PF3D7_0205300	42	PF3D7-0205300	OK	StatusPB31:splines::ns(pseudotime, df = 1)	-4.64068	1.80167	-2.57576	0.0100193	-0.315447	count	1
PF3D7_1469900	62	PF3D7-1469900	OK	StatusPB31:splines::ns(pseudotime, df = 1)	-2.59828	1.00885	-2.57549	0.010027	-0.389483	count	1
PF3D7_1202500	415	PF3D7-1202500	OK	StatusPB31:splines::ns(pseudotime, df = 1)	-1.99523	0.776609	-2.56915	0.0102122	-1.85195	count	1
PF3D7_0521900	482	PF3D7-0521900	OK	StatusPB31:splines::ns(pseudotime, df = 1)	-2.01975	0.786639	-2.56757	0.0102587	-1.97287	count	1
PF3D7_0720700	1995	PF3D7-0720700	OK	StatusPB31:splines::ns(pseudotime, df = 1)	-0.438741	0.171014	-2.56553	0.0103193	-0.597108	count	1
PF3D7_1313800	1945	PF3D7-1313800	OK	StatusPB31:splines::ns(pseudotime, df = 1)	0.532545	0.207795	2.56284	0.0103994	0.742617	count	1
PF3D7_1224700	432	PF3D7-1224700	OK	StatusPB31:splines::ns(pseudotime, df = 1)	-0.99808	0.389466	-2.56269	0.0104041	-0.999179	count	1
PF3D7_0810600	1527	PF3D7-0810600	OK	StatusPB31:splines::ns(pseudotime, df = 1)	-0.84079	0.328272	-2.56126	0.0104469	-1.12001	count	1
PF3D7_1359600	1441	PF3D7-1359600	OK	StatusPB31:splines::ns(pseudotime, df = 1)	0.617108	0.241126	2.55927	0.0105067	0.864944	count	1
PF3D7_1312900	2263	PF3D7-1312900	OK	StatusPB31:splines::ns(pseudotime, df = 1)	0.432808	0.169154	2.55867	0.0105251	0.607187	count	1
PF3D7_1337500	2390	PF3D7-1337500	OK	StatusPB31:splines::ns(pseudotime, df = 1)	-0.808646	0.316103	-2.55817	0.01054	-1.12626	count	1
PF3D7_1105900	53	PF3D7-1105900	OK	StatusPB31:splines::ns(pseudotime, df = 1)	-13.3119	5.20389	-2.55807	0.0105431	-0.509995	count	1
PF3D7_0918500	289	PF3D7-0918500	OK	StatusPB31:splines::ns(pseudotime, df = 1)	1.0369	0.405567	2.55666	0.0105859	1.20696	count	1
PF3D7_0311400	92	PF3D7-0311400	OK	StatusPB31:splines::ns(pseudotime, df = 1)	-1.64946	0.645324	-2.55602	0.0106053	-0.315829	count	1
PF3D7_1401200	799	PF3D7-1401200	OK	StatusPB31:splines::ns(pseudotime, df = 1)	0.86415	0.338289	2.55447	0.0106525	1.17167	count	1
PF3D7_1339300	1854	PF3D7-1339300	OK	StatusPB31:splines::ns(pseudotime, df = 1)	0.675227	0.264396	2.55385	0.0106717	0.949066	count	1
PF3D7_0707300	683	PF3D7-0707300	OK	StatusPB31:splines::ns(pseudotime, df = 1)	0.41839	0.163852	2.55347	0.0106834	0.594652	count	1
PF3D7_0518500	1084	PF3D7-0518500	OK	StatusPB31:splines::ns(pseudotime, df = 1)	-1.22146	0.478776	-2.55121	0.0107527	-1.58061	count	1
PF3D7_1102800	5487	PF3D7-1102800	OK	StatusPB31:splines::ns(pseudotime, df = 1)	1.7268	0.677143	2.55013	0.0107861	2.48812	count	1
PF3D7_0805300	172	PF3D7-0805300	OK	StatusPB31:splines::ns(pseudotime, df = 1)	-1.60817	0.630937	-2.54886	0.0108256	-1.11072	count	1
PF3D7_1013700	74	PF3D7-1013700	OK	StatusPB31:splines::ns(pseudotime, df = 1)	-3.73102	1.46653	-2.54411	0.0109736	-0.608971	count	1
PF3D7_0913800	222	PF3D7-0913800	OK	StatusPB31:splines::ns(pseudotime, df = 1)	-1.35765	0.53366	-2.54404	0.0109759	-1.17464	count	1
PF3D7_0721100	1158	PF3D7-0721100	OK	StatusPB31:splines::ns(pseudotime, df = 1)	0.634074	0.249548	2.54089	0.0110752	0.88065	count	1
PF3D7_1016000	150	PF3D7-1016000	OK	StatusPB31:splines::ns(pseudotime, df = 1)	-1.51992	0.59855	-2.53934	0.0111242	-0.207091	count	1
PF3D7_1356000	165	PF3D7-1356000	OK	StatusPB31:splines::ns(pseudotime, df = 1)	-2.87849	1.13488	-2.53638	0.0112186	-1.24141	count	1
PF3D7_1035300	389	PF3D7-1035300	OK	StatusPB31:splines::ns(pseudotime, df = 1)	-0.436027	0.17191	-2.53637	0.0112191	-0.380503	count	1
PF3D7_MIT04000	3463	PF3D7-MIT04000	OK	StatusPB31:splines::ns(pseudotime, df = 1)	-0.317196	0.125302	-2.53146	0.0113772	-0.44835	count	1
PF3D7_0934900	114	PF3D7-0934900	OK	StatusPB31:splines::ns(pseudotime, df = 1)	2.95443	1.16761	2.53033	0.0114139	3.56873	count	1
PF3D7_0415800	206	PF3D7-0415800	OK	StatusPB31:splines::ns(pseudotime, df = 1)	-1.27412	0.503991	-2.52807	0.0114876	-0.267808	count	1
PF3D7_1222800	24	PF3D7-1222800	OK	StatusPB31:splines::ns(pseudotime, df = 1)	-4.782	1.89379	-2.5251	0.0115851	-0.09758	count	1
PF3D7_1110700	87	PF3D7-1110700	OK	StatusPB31:splines::ns(pseudotime, df = 1)	1.89034	0.749641	2.52166	0.0116989	1.77077	count	1
PF3D7_1309600	512	PF3D7-1309600	OK	StatusPB31:splines::ns(pseudotime, df = 1)	-1.60319	0.635889	-2.52118	0.0117149	-1.6225	count	1
PF3D7_0508800	363	PF3D7-0508800	OK	StatusPB31:splines::ns(pseudotime, df = 1)	0.998405	0.39612	2.52046	0.0117387	1.24161	count	1
PF3D7_1136200	220	PF3D7-1136200	OK	StatusPB31:splines::ns(pseudotime, df = 1)	0.736439	0.293249	2.51131	0.0120473	0.676488	count	1
PF3D7_0936300	4132	PF3D7-0936300	OK	StatusPB31:splines::ns(pseudotime, df = 1)	-1.44663	0.576065	-2.51122	0.0120503	-2.0541	count	1
PF3D7_1444300	756	PF3D7-1444300	OK	StatusPB31:splines::ns(pseudotime, df = 1)	0.815239	0.325071	2.50788	0.0121647	1.08216	count	1
PF3D7_1246300	1339	PF3D7-1246300	OK	StatusPB31:splines::ns(pseudotime, df = 1)	-0.737927	0.294292	-2.50747	0.0121789	-0.970365	count	1
PF3D7_0902000	265	PF3D7-0902000	OK	StatusPB31:splines::ns(pseudotime, df = 1)	-2.32481	0.928447	-2.50398	0.0122995	-1.60948	count	1
PF3D7_0406900	190	PF3D7-0406900	OK	StatusPB31:splines::ns(pseudotime, df = 1)	-3.66224	1.46338	-2.50258	0.0123481	-1.85589	count	1
PF3D7_1353200	3699	PF3D7-1353200	OK	StatusPB31:splines::ns(pseudotime, df = 1)	-2.67277	1.06852	-2.50138	0.0123902	-3.69937	count	1
PF3D7_0419400	251	PF3D7-0419400	OK	StatusPB31:splines::ns(pseudotime, df = 1)	0.946695	0.378501	2.50117	0.0123976	1.14421	count	1
PF3D7_1036800	228	PF3D7-1036800	OK	StatusPB31:splines::ns(pseudotime, df = 1)	1.29158	0.516626	2.50002	0.0124378	1.57931	count	1
PF3D7_0905400	731	PF3D7-0905400	OK	StatusPB31:splines::ns(pseudotime, df = 1)	0.398325	0.160232	2.48593	0.0129409	0.566281	count	1
PF3D7_1149100	3238	PF3D7-1149100	OK	StatusPB31:splines::ns(pseudotime, df = 1)	0.438668	0.176717	2.48232	0.0130726	0.626469	count	1
PF3D7_0922200	2244	PF3D7-0922200	OK	StatusPB31:splines::ns(pseudotime, df = 1)	-0.572758	0.230738	-2.48229	0.0130737	-0.794563	count	1
PF3D7_0601200	213	PF3D7-0601200	OK	StatusPB31:splines::ns(pseudotime, df = 1)	3.42242	1.37879	2.48219	0.0130773	4.72544	count	1
PF3D7_1016800	419	PF3D7-1016800	OK	StatusPB31:splines::ns(pseudotime, df = 1)	3.24801	1.31079	2.47791	0.0132354	4.569	count	1
PF3D7_0704100	694	PF3D7-0704100	OK	StatusPB31:splines::ns(pseudotime, df = 1)	0.573781	0.231936	2.47388	0.0133854	0.800218	count	1
PF3D7_0109700	1659	PF3D7-0109700	OK	StatusPB31:splines::ns(pseudotime, df = 1)	-1.24782	0.50633	-2.46444	0.013743	-1.68761	count	1
PF3D7_0529000	1145	PF3D7-0529000	OK	StatusPB31:splines::ns(pseudotime, df = 1)	0.679956	0.275919	2.46433	0.013747	0.927651	count	1
PF3D7_1354500	911	PF3D7-1354500	OK	StatusPB31:splines::ns(pseudotime, df = 1)	1.15302	0.467944	2.46402	0.013759	1.59728	count	1
PF3D7_0922500	4084	PF3D7-0922500	OK	StatusPB31:splines::ns(pseudotime, df = 1)	0.478217	0.194544	2.45814	0.013986	0.683586	count	1
PF3D7_0311700	47	PF3D7-0311700	OK	StatusPB31:splines::ns(pseudotime, df = 1)	-9.21898	3.75167	-2.4573	0.0140189	-0.581281	count	1
PF3D7_0810800	2267	PF3D7-0810800	OK	StatusPB31:splines::ns(pseudotime, df = 1)	0.806862	0.328628	2.45525	0.0140992	1.14792	count	1
PF3D7_1419000	327	PF3D7-1419000	OK	StatusPB31:splines::ns(pseudotime, df = 1)	0.997808	0.406716	2.45333	0.0141746	1.23844	count	1
PF3D7_1149400	811	PF3D7-1149400	OK	StatusPB31:splines::ns(pseudotime, df = 1)	1.04475	0.426048	2.45218	0.0142197	1.43712	count	1
PF3D7_0414800	71	PF3D7-0414800	OK	StatusPB31:splines::ns(pseudotime, df = 1)	-1.71801	0.700821	-2.45143	0.0142497	-0.102681	count	1
PF3D7_0616300	324	PF3D7-0616300	OK	StatusPB31:splines::ns(pseudotime, df = 1)	-2.19133	0.894455	-2.4499	0.01431	-1.74933	count	1
PF3D7_1026500	12	PF3D7-1026500	OK	StatusPB31:splines::ns(pseudotime, df = 1)	11.6523	4.75976	2.44809	0.0143821	14.2557	count	1
PF3D7_1111600	34	PF3D7-1111600	OK	StatusPB31:splines::ns(pseudotime, df = 1)	4.22394	1.72704	2.44577	0.0144749	4.67324	count	1
PF3D7_0919800	677	PF3D7-0919800	OK	StatusPB31:splines::ns(pseudotime, df = 1)	-0.83309	0.34063	-2.44574	0.0144764	-0.994466	count	1
PF3D7_1479000	31	PF3D7-1479000	OK	StatusPB31:splines::ns(pseudotime, df = 1)	15.6346	6.39755	2.44384	0.0145525	21.8068	count	1
PF3D7_1136300	1667	PF3D7-1136300	OK	StatusPB31:splines::ns(pseudotime, df = 1)	-0.890265	0.365049	-2.43876	0.0147587	-1.21851	count	1
PF3D7_1321800	352	PF3D7-1321800	OK	StatusPB31:splines::ns(pseudotime, df = 1)	1.64439	0.674532	2.43782	0.014797	2.11634	count	1
PF3D7_0901700	568	PF3D7-0901700	OK	StatusPB31:splines::ns(pseudotime, df = 1)	0.922374	0.378439	2.43732	0.0148177	1.22883	count	1
PF3D7_0925600	6	PF3D7-0925600	OK	StatusPB31:splines::ns(pseudotime, df = 1)	9.33003	3.82858	2.43694	0.0148329	10.2672	count	1
PF3D7_1472800	247	PF3D7-1472800	OK	StatusPB31:splines::ns(pseudotime, df = 1)	-1.59559	0.654822	-2.43668	0.0148436	-1.26752	count	1
PF3D7_1240600	3019	PF3D7-1240600	OK	StatusPB31:splines::ns(pseudotime, df = 1)	-2.27222	0.936774	-2.42558	0.0153051	-2.87432	count	1
PF3D7_1237100	632	PF3D7-1237100	OK	StatusPB31:splines::ns(pseudotime, df = 1)	-0.690838	0.284868	-2.42512	0.0153247	-0.758043	count	1
PF3D7_1147800	1666	PF3D7-1147800	OK	StatusPB31:splines::ns(pseudotime, df = 1)	-1.53175	0.631806	-2.42439	0.0153552	-2.06193	count	1
PF3D7_0522400	757	PF3D7-0522400	OK	StatusPB31:splines::ns(pseudotime, df = 1)	-0.409897	0.16939	-2.41985	0.0155485	-0.550425	count	1
PF3D7_0402100	1358	PF3D7-0402100	OK	StatusPB31:splines::ns(pseudotime, df = 1)	2.04431	0.845375	2.41822	0.0156179	2.91856	count	1
PF3D7_0207600	630	PF3D7-0207600	OK	StatusPB31:splines::ns(pseudotime, df = 1)	0.897913	0.371555	2.41664	0.0156861	1.29064	count	1
PF3D7_0201800	2023	PF3D7-0201800	OK	StatusPB31:splines::ns(pseudotime, df = 1)	1.20557	0.498977	2.41608	0.0157102	1.71588	count	1
PF3D7_1442800	53	PF3D7-1442800	OK	StatusPB31:splines::ns(pseudotime, df = 1)	4.31234	1.78573	2.41489	0.0157614	5.19976	count	1
PF3D7_0201600	1946	PF3D7-0201600	OK	StatusPB31:splines::ns(pseudotime, df = 1)	1.02916	0.426481	2.41315	0.0158367	1.46476	count	1
PF3D7_0614600	114	PF3D7-0614600	OK	StatusPB31:splines::ns(pseudotime, df = 1)	-1.2516	0.518836	-2.41232	0.0158728	-0.47301	count	1
PF3D7_1422400	1042	PF3D7-1422400	OK	StatusPB31:splines::ns(pseudotime, df = 1)	-1.10136	0.457605	-2.40679	0.0161151	-1.40324	count	1
PF3D7_1341200	3681	PF3D7-1341200	OK	StatusPB31:splines::ns(pseudotime, df = 1)	0.55493	0.230586	2.40661	0.0161229	0.792716	count	1
PF3D7_1403700	18	PF3D7-1403700	OK	StatusPB31:splines::ns(pseudotime, df = 1)	10.9156	4.54777	2.40021	0.0164077	14.0178	count	1
PF3D7_0814700	18	PF3D7-0814700	OK	StatusPB31:splines::ns(pseudotime, df = 1)	-6.18542	2.57802	-2.39929	0.0164488	-0.0485622	count	1
PF3D7_0212800	164	PF3D7-0212800	OK	StatusPB31:splines::ns(pseudotime, df = 1)	-1.95649	0.815966	-2.39776	0.0165177	-0.978568	count	1
PF3D7_1472700	194	PF3D7-1472700	OK	StatusPB31:splines::ns(pseudotime, df = 1)	1.11326	0.464764	2.39532	0.0166278	1.0879	count	1
PF3D7_1123800	487	PF3D7-1123800	OK	StatusPB31:splines::ns(pseudotime, df = 1)	0.762267	0.31831	2.39473	0.0166548	0.974631	count	1
PF3D7_0400100	109	PF3D7-0400100	OK	StatusPB31:splines::ns(pseudotime, df = 1)	4.75884	1.994	2.38659	0.017028	6.64213	count	1
PF3D7_API02900	372	PF3D7-API02900	OK	StatusPB31:splines::ns(pseudotime, df = 1)	-1.13349	0.47568	-2.38289	0.0171998	-1.03957	count	1
PF3D7_0926800	867	PF3D7-0926800	OK	StatusPB31:splines::ns(pseudotime, df = 1)	-0.810511	0.340205	-2.38242	0.0172216	-1.04561	count	1
PF3D7_1454400	1931	PF3D7-1454400	OK	StatusPB31:splines::ns(pseudotime, df = 1)	-0.680336	0.285958	-2.37915	0.0173753	-0.932925	count	1
PF3D7_0812400	1670	PF3D7-0812400	OK	StatusPB31:splines::ns(pseudotime, df = 1)	0.782548	0.32932	2.37625	0.017512	1.10272	count	1
PF3D7_1325100	2669	PF3D7-1325100	OK	StatusPB31:splines::ns(pseudotime, df = 1)	-0.611144	0.257742	-2.37114	0.0177558	-0.855708	count	1
PF3D7_0105300	251	PF3D7-0105300	OK	StatusPB31:splines::ns(pseudotime, df = 1)	0.861287	0.363255	2.37103	0.0177615	0.95214	count	1
PF3D7_0529500	773	PF3D7-0529500	OK	StatusPB31:splines::ns(pseudotime, df = 1)	-1.50214	0.634128	-2.36882	0.0178676	-1.75339	count	1
PF3D7_1034900	1216	PF3D7-1034900	OK	StatusPB31:splines::ns(pseudotime, df = 1)	-0.814839	0.344092	-2.36808	0.0179033	-1.07771	count	1
PF3D7_1210400	769	PF3D7-1210400	OK	StatusPB31:splines::ns(pseudotime, df = 1)	-1.47773	0.624173	-2.3675	0.0179315	-1.72754	count	1
PF3D7_0704500	303	PF3D7-0704500	OK	StatusPB31:splines::ns(pseudotime, df = 1)	1.05471	0.445651	2.36668	0.0179715	1.43273	count	1
PF3D7_1338600	616	PF3D7-1338600	OK	StatusPB31:splines::ns(pseudotime, df = 1)	0.581079	0.245532	2.36661	0.0179745	0.733982	count	1
PF3D7_1457000	2200	PF3D7-1457000	OK	StatusPB31:splines::ns(pseudotime, df = 1)	0.586742	0.24795	2.36637	0.0179862	0.82959	count	1
PF3D7_1306500	111	PF3D7-1306500	OK	StatusPB31:splines::ns(pseudotime, df = 1)	-3.10008	1.3106	-2.3654	0.0180335	-0.879899	count	1
PF3D7_1204300	1956	PF3D7-1204300	OK	StatusPB31:splines::ns(pseudotime, df = 1)	-0.581087	0.245744	-2.3646	0.0180723	-0.798354	count	1
PF3D7_1105100	3568	PF3D7-1105100	OK	StatusPB31:splines::ns(pseudotime, df = 1)	0.275807	0.116714	2.3631	0.0181456	0.396247	count	1
PF3D7_0206900	235	PF3D7-0206900	OK	StatusPB31:splines::ns(pseudotime, df = 1)	-1.28834	0.545293	-2.36266	0.0181675	-0.931397	count	1
PF3D7_1303300	592	PF3D7-1303300	OK	StatusPB31:splines::ns(pseudotime, df = 1)	-1.49832	0.635724	-2.35687	0.0184529	-1.65216	count	1
PF3D7_1216000	1110	PF3D7-1216000	OK	StatusPB31:splines::ns(pseudotime, df = 1)	-0.9503	0.403471	-2.35531	0.0185305	-1.23378	count	1
PF3D7_1237800	282	PF3D7-1237800	OK	StatusPB31:splines::ns(pseudotime, df = 1)	-1.6978	0.721207	-2.35411	0.0185902	-1.24283	count	1
PF3D7_1238100	828	PF3D7-1238100	OK	StatusPB31:splines::ns(pseudotime, df = 1)	0.873363	0.371108	2.35339	0.0186262	1.18777	count	1
PF3D7_0903200	1407	PF3D7-0903200	OK	StatusPB31:splines::ns(pseudotime, df = 1)	0.669509	0.2848	2.35081	0.0187561	0.934947	count	1
PF3D7_0627100	2399	PF3D7-0627100	OK	StatusPB31:splines::ns(pseudotime, df = 1)	0.54521	0.231959	2.35046	0.0187734	0.771946	count	1
PF3D7_MIT02300	936	PF3D7-MIT02300	OK	StatusPB31:splines::ns(pseudotime, df = 1)	-0.525049	0.22387	-2.34533	0.0190336	-0.664612	count	1
PF3D7_0527500	1792	PF3D7-0527500	OK	StatusPB31:splines::ns(pseudotime, df = 1)	-0.653365	0.278594	-2.34523	0.0190389	-0.890428	count	1
PF3D7_0900100	63	PF3D7-0900100	OK	StatusPB31:splines::ns(pseudotime, df = 1)	6.00626	2.56106	2.34522	0.0190393	8.29224	count	1
PF3D7_0825000	856	PF3D7-0825000	OK	StatusPB31:splines::ns(pseudotime, df = 1)	-0.636535	0.271737	-2.34247	0.0191802	-0.814394	count	1
PF3D7_1459000	924	PF3D7-1459000	OK	StatusPB31:splines::ns(pseudotime, df = 1)	-1.23117	0.525797	-2.34152	0.0192289	-1.53616	count	1
PF3D7_1136000	391	PF3D7-1136000	OK	StatusPB31:splines::ns(pseudotime, df = 1)	1.02329	0.438147	2.33549	0.0195415	1.37714	count	1
PF3D7_0705000	1149	PF3D7-0705000	OK	StatusPB31:splines::ns(pseudotime, df = 1)	-1.05047	0.449802	-2.33541	0.0195456	-1.36567	count	1
PF3D7_0603000	895	PF3D7-0603000	OK	StatusPB31:splines::ns(pseudotime, df = 1)	-0.962439	0.412139	-2.33523	0.0195554	-1.18776	count	1
PF3D7_0318800	17	PF3D7-0318800	OK	StatusPB31:splines::ns(pseudotime, df = 1)	-8.30197	3.55632	-2.33443	0.0195971	-0.0600267	count	1
PF3D7_0717200	799	PF3D7-0717200	OK	StatusPB31:splines::ns(pseudotime, df = 1)	0.629919	0.270243	2.33094	0.0197805	0.829556	count	1
PF3D7_0716300	812	PF3D7-0716300	OK	StatusPB31:splines::ns(pseudotime, df = 1)	0.687881	0.295177	2.3304	0.0198087	0.936351	count	1
PF3D7_0526600	568	PF3D7-0526600	OK	StatusPB31:splines::ns(pseudotime, df = 1)	-1.42761	0.612741	-2.32987	0.0198369	-1.67959	count	1
PF3D7_0907200	498	PF3D7-0907200	OK	StatusPB31:splines::ns(pseudotime, df = 1)	-1.33634	0.573784	-2.32899	0.0198834	-1.42897	count	1
PF3D7_1022500	262	PF3D7-1022500	OK	StatusPB31:splines::ns(pseudotime, df = 1)	1.38271	0.593851	2.32838	0.0199156	1.7378	count	1
PF3D7_1219600	930	PF3D7-1219600	OK	StatusPB31:splines::ns(pseudotime, df = 1)	0.647119	0.277934	2.32832	0.0199189	0.867979	count	1
PF3D7_0312300	159	PF3D7-0312300	OK	StatusPB31:splines::ns(pseudotime, df = 1)	-2.0164	0.866492	-2.32709	0.0199845	-0.986508	count	1
PF3D7_1435200	182	PF3D7-1435200	OK	StatusPB31:splines::ns(pseudotime, df = 1)	-0.994983	0.428396	-2.32258	0.0202261	-0.593477	count	1
PF3D7_1135600	151	PF3D7-1135600	OK	StatusPB31:splines::ns(pseudotime, df = 1)	-2.12535	0.918074	-2.31501	0.0206367	-1.08355	count	1
PF3D7_1117900	648	PF3D7-1117900	OK	StatusPB31:splines::ns(pseudotime, df = 1)	-1.16699	0.504243	-2.31433	0.0206739	-1.37322	count	1
PF3D7_0814300	578	PF3D7-0814300	OK	StatusPB31:splines::ns(pseudotime, df = 1)	-1.72868	0.747703	-2.31198	0.020803	-1.8724	count	1
PF3D7_1110100	641	PF3D7-1110100	OK	StatusPB31:splines::ns(pseudotime, df = 1)	-0.780936	0.338253	-2.30874	0.0209827	-0.90628	count	1
PF3D7_1331200	1032	PF3D7-1331200	OK	StatusPB31:splines::ns(pseudotime, df = 1)	-0.867576	0.375978	-2.30752	0.0210505	-1.10914	count	1
PF3D7_0801000	1768	PF3D7-0801000	OK	StatusPB31:splines::ns(pseudotime, df = 1)	-1.10766	0.481219	-2.30179	0.0213717	-1.51592	count	1
PF3D7_0614700	201	PF3D7-0614700	OK	StatusPB31:splines::ns(pseudotime, df = 1)	-0.735911	0.319974	-2.29991	0.021478	-0.486282	count	1
PF3D7_0203700	1130	PF3D7-0203700	OK	StatusPB31:splines::ns(pseudotime, df = 1)	-1.33359	0.580026	-2.29918	0.0215193	-1.72925	count	1
PF3D7_0422200	2082	PF3D7-0422200	OK	StatusPB31:splines::ns(pseudotime, df = 1)	-0.625956	0.272279	-2.29895	0.0215327	-0.864366	count	1
PF3D7_0501500	348	PF3D7-0501500	OK	StatusPB31:splines::ns(pseudotime, df = 1)	0.488792	0.212726	2.29775	0.0216007	0.553543	count	1
PF3D7_0811600	582	PF3D7-0811600	OK	StatusPB31:splines::ns(pseudotime, df = 1)	-0.494308	0.215215	-2.29681	0.0216545	-0.571194	count	1
PF3D7_1338800	61	PF3D7-1338800	OK	StatusPB31:splines::ns(pseudotime, df = 1)	-3.59414	1.56538	-2.29602	0.0216996	-0.498711	count	1
PF3D7_1443500	494	PF3D7-1443500	OK	StatusPB31:splines::ns(pseudotime, df = 1)	0.978821	0.426668	2.2941	0.0218095	1.26583	count	1
PF3D7_0724900	225	PF3D7-0724900	OK	StatusPB31:splines::ns(pseudotime, df = 1)	-1.32673	0.579161	-2.29078	0.0220009	-0.932916	count	1
PF3D7_1469300	745	PF3D7-1469300	OK	StatusPB31:splines::ns(pseudotime, df = 1)	-1.54702	0.675978	-2.28857	0.0221295	-1.82205	count	1
PF3D7_0104300	3930	PF3D7-0104300	OK	StatusPB31:splines::ns(pseudotime, df = 1)	0.751428	0.32834	2.28857	0.0221296	1.07784	count	1
PF3D7_1465800	147	PF3D7-1465800	OK	StatusPB31:splines::ns(pseudotime, df = 1)	-3.0848	1.34804	-2.28836	0.0221414	-1.32326	count	1
PF3D7_1216600	11	PF3D7-1216600	OK	StatusPB31:splines::ns(pseudotime, df = 1)	4.59408	2.00875	2.28704	0.0222187	3.08036	count	1
PF3D7_1002000	193	PF3D7-1002000	OK	StatusPB31:splines::ns(pseudotime, df = 1)	-7.31393	3.19994	-2.28565	0.0223001	-1.98105	count	1
PF3D7_0510000	574	PF3D7-0510000	OK	StatusPB31:splines::ns(pseudotime, df = 1)	1.22241	0.534912	2.28525	0.022323	1.66278	count	1
PF3D7_1108600	1358	PF3D7-1108600	OK	StatusPB31:splines::ns(pseudotime, df = 1)	0.71615	0.313495	2.28441	0.0223726	1.0041	count	1
PF3D7_1478600	1361	PF3D7-1478600	OK	StatusPB31:splines::ns(pseudotime, df = 1)	1.03586	0.453626	2.28351	0.0224253	1.46406	count	1
PF3D7_1358000	425	PF3D7-1358000	OK	StatusPB31:splines::ns(pseudotime, df = 1)	0.983874	0.430996	2.28279	0.0224677	1.3087	count	1
PF3D7_1427200	291	PF3D7-1427200	OK	StatusPB31:splines::ns(pseudotime, df = 1)	-1.28865	0.56496	-2.28096	0.0225761	-1.12295	count	1
PF3D7_1360500	256	PF3D7-1360500	OK	StatusPB31:splines::ns(pseudotime, df = 1)	-1.67464	0.7346	-2.27966	0.0226534	-1.23293	count	1
PF3D7_1448300	1090	PF3D7-1448300	OK	StatusPB31:splines::ns(pseudotime, df = 1)	-0.754703	0.331073	-2.27957	0.0226588	-0.987861	count	1
PF3D7_1464600	2829	PF3D7-1464600	OK	StatusPB31:splines::ns(pseudotime, df = 1)	0.621789	0.27279	2.27937	0.0226702	0.886312	count	1
PF3D7_1425700	960	PF3D7-1425700	OK	StatusPB31:splines::ns(pseudotime, df = 1)	-1.33167	0.585036	-2.27622	0.0228581	-1.67682	count	1
PF3D7_0403200	1568	PF3D7-0403200	OK	StatusPB31:splines::ns(pseudotime, df = 1)	-1.00007	0.439753	-2.27417	0.0229812	-1.35216	count	1
PF3D7_1118900	24	PF3D7-1118900	OK	StatusPB31:splines::ns(pseudotime, df = 1)	-12.2896	5.41253	-2.27059	0.0231974	-0.175493	count	1
PF3D7_1015900	3985	PF3D7-1015900	OK	StatusPB31:splines::ns(pseudotime, df = 1)	0.378859	0.16736	2.26375	0.0236155	0.540656	count	1
PF3D7_1119000	343	PF3D7-1119000	OK	StatusPB31:splines::ns(pseudotime, df = 1)	1.06138	0.469778	2.25933	0.0238886	1.34478	count	1
PF3D7_1334300	569	PF3D7-1334300	OK	StatusPB31:splines::ns(pseudotime, df = 1)	0.925661	0.409768	2.25899	0.0239102	1.21697	count	1
PF3D7_1360400	900	PF3D7-1360400	OK	StatusPB31:splines::ns(pseudotime, df = 1)	-1.24797	0.552552	-2.25855	0.0239375	-1.56834	count	1
PF3D7_0622800	2231	PF3D7-0622800	OK	StatusPB31:splines::ns(pseudotime, df = 1)	-0.720428	0.319147	-2.25735	0.024012	-1.00006	count	1
PF3D7_1324200	1232	PF3D7-1324200	OK	StatusPB31:splines::ns(pseudotime, df = 1)	-0.96889	0.429245	-2.25719	0.0240219	-1.28111	count	1
PF3D7_0908300	210	PF3D7-0908300	OK	StatusPB31:splines::ns(pseudotime, df = 1)	-1.55764	0.691076	-2.25394	0.0242261	-1.11358	count	1
PF3D7_1314200	341	PF3D7-1314200	OK	StatusPB31:splines::ns(pseudotime, df = 1)	-1.19839	0.531837	-2.25329	0.0242667	-1.17158	count	1
PF3D7_0510500	1253	PF3D7-0510500	OK	StatusPB31:splines::ns(pseudotime, df = 1)	0.712365	0.316298	2.25219	0.0243362	0.9927	count	1
PF3D7_0802000	2776	PF3D7-0802000	OK	StatusPB31:splines::ns(pseudotime, df = 1)	0.476949	0.212304	2.24654	0.0246956	0.678209	count	1
PF3D7_1115800	431	PF3D7-1115800	OK	StatusPB31:splines::ns(pseudotime, df = 1)	2.99432	1.33287	2.24652	0.0246968	4.21176	count	1
PF3D7_0211800	1441	PF3D7-0211800	OK	StatusPB31:splines::ns(pseudotime, df = 1)	-0.879884	0.391987	-2.24468	0.024815	-1.17818	count	1
PF3D7_1144800	97	PF3D7-1144800	OK	StatusPB31:splines::ns(pseudotime, df = 1)	-3.39098	1.51211	-2.24255	0.0249519	-1.05509	count	1
PF3D7_0831500	1186	PF3D7-0831500	OK	StatusPB31:splines::ns(pseudotime, df = 1)	1.13131	0.504914	2.24059	0.0250789	1.59574	count	1
PF3D7_1023000	464	PF3D7-1023000	OK	StatusPB31:splines::ns(pseudotime, df = 1)	-0.951241	0.424769	-2.23943	0.0251543	-1.0301	count	1
PF3D7_0924000	1265	PF3D7-0924000	OK	StatusPB31:splines::ns(pseudotime, df = 1)	-0.446813	0.199539	-2.23922	0.0251679	-0.55659	count	1
PF3D7_0607400	476	PF3D7-0607400	OK	StatusPB31:splines::ns(pseudotime, df = 1)	-1.05297	0.470529	-2.23784	0.0252579	-1.09606	count	1
PF3D7_0934700	1180	PF3D7-0934700	OK	StatusPB31:splines::ns(pseudotime, df = 1)	-0.619156	0.276892	-2.23609	0.0253721	-0.814262	count	1
PF3D7_1412400	1690	PF3D7-1412400	OK	StatusPB31:splines::ns(pseudotime, df = 1)	-0.836879	0.374432	-2.23506	0.0254398	-1.14745	count	1
PF3D7_1006000	33	PF3D7-1006000	OK	StatusPB31:splines::ns(pseudotime, df = 1)	-5.9692	2.6712	-2.23465	0.0254672	-0.315262	count	1
PF3D7_1372200	5844	PF3D7-1372200	OK	StatusPB31:splines::ns(pseudotime, df = 1)	-0.71006	0.317857	-2.2339	0.0255164	-1.02088	count	1
PF3D7_0808100	380	PF3D7-0808100	OK	StatusPB31:splines::ns(pseudotime, df = 1)	1.14199	0.511758	2.2315	0.0256749	1.47369	count	1
PF3D7_0702300	1117	PF3D7-0702300	OK	StatusPB31:splines::ns(pseudotime, df = 1)	-1.93663	0.867941	-2.23129	0.0256885	-2.44938	count	1
PF3D7_1458700	110	PF3D7-1458700	OK	StatusPB31:splines::ns(pseudotime, df = 1)	1.32892	0.596551	2.22766	0.0259298	0.924602	count	1
PF3D7_0907000	564	PF3D7-0907000	OK	StatusPB31:splines::ns(pseudotime, df = 1)	-1.46095	0.656359	-2.22584	0.026052	-1.60683	count	1
PF3D7_1100100	93	PF3D7-1100100	OK	StatusPB31:splines::ns(pseudotime, df = 1)	8.58574	3.85989	2.22434	0.0261521	12.2365	count	1
PF3D7_1449000	7	PF3D7-1449000	OK	StatusPB31:splines::ns(pseudotime, df = 1)	16.31	7.33304	2.22418	0.0261635	22.0904	count	1
PF3D7_0925200	1517	PF3D7-0925200	OK	StatusPB31:splines::ns(pseudotime, df = 1)	-1.03129	0.463716	-2.22398	0.0261769	-1.38252	count	1
PF3D7_1403100	770	PF3D7-1403100	OK	StatusPB31:splines::ns(pseudotime, df = 1)	0.70851	0.318702	2.22311	0.0262353	0.957112	count	1
PF3D7_0510400	177	PF3D7-0510400	OK	StatusPB31:splines::ns(pseudotime, df = 1)	2.51317	1.13051	2.22304	0.0262397	3.25797	count	1
PF3D7_1361200	1254	PF3D7-1361200	OK	StatusPB31:splines::ns(pseudotime, df = 1)	-0.830733	0.373913	-2.22173	0.0263285	-1.1007	count	1
PF3D7_1234900	831	PF3D7-1234900	OK	StatusPB31:splines::ns(pseudotime, df = 1)	0.447338	0.201461	2.22047	0.0264136	0.591182	count	1
PF3D7_1250400	70	PF3D7-1250400	OK	StatusPB31:splines::ns(pseudotime, df = 1)	2.48887	1.12175	2.21874	0.0265314	2.87749	count	1
PF3D7_1142100	2632	PF3D7-1142100	OK	StatusPB31:splines::ns(pseudotime, df = 1)	-0.739971	0.333878	-2.21629	0.0266987	-1.04057	count	1
PF3D7_0714000	563	PF3D7-0714000	OK	StatusPB31:splines::ns(pseudotime, df = 1)	0.546858	0.246748	2.21626	0.0267005	0.631076	count	1
PF3D7_1319600	112	PF3D7-1319600	OK	StatusPB31:splines::ns(pseudotime, df = 1)	-2.67754	1.2097	-2.21339	0.0268982	-0.971611	count	1
PF3D7_1146800	101	PF3D7-1146800	OK	StatusPB31:splines::ns(pseudotime, df = 1)	-3.60997	1.63101	-2.21333	0.026902	-1.28264	count	1
PF3D7_0510100	1186	PF3D7-0510100	OK	StatusPB31:splines::ns(pseudotime, df = 1)	0.399499	0.180671	2.2112	0.0270493	0.550885	count	1
PF3D7_0410500	7	PF3D7-0410500	OK	StatusPB31:splines::ns(pseudotime, df = 1)	-31.9998	14.4971	-2.20733	0.0273184	-0.00302726	count	1
PF3D7_1359300	616	PF3D7-1359300	OK	StatusPB31:splines::ns(pseudotime, df = 1)	-1.32552	0.600522	-2.20727	0.0273224	-1.50971	count	1
PF3D7_1356100	578	PF3D7-1356100	OK	StatusPB31:splines::ns(pseudotime, df = 1)	0.500855	0.226947	2.20693	0.0273462	0.657099	count	1
PF3D7_1407000	20	PF3D7-1407000	OK	StatusPB31:splines::ns(pseudotime, df = 1)	4.61618	2.09175	2.20685	0.0273516	4.53635	count	1
PF3D7_0403600	133	PF3D7-0403600	OK	StatusPB31:splines::ns(pseudotime, df = 1)	1.16755	0.529238	2.2061	0.0274044	1.15484	count	1
PF3D7_1216200	3177	PF3D7-1216200	OK	StatusPB31:splines::ns(pseudotime, df = 1)	0.445834	0.202175	2.20519	0.0274683	0.6326	count	1
PF3D7_0104100	111	PF3D7-0104100	OK	StatusPB31:splines::ns(pseudotime, df = 1)	1.36657	0.619881	2.20457	0.0275117	1.41792	count	1
PF3D7_1369500	547	PF3D7-1369500	OK	StatusPB31:splines::ns(pseudotime, df = 1)	-1.62423	0.736897	-2.20415	0.0275415	-1.779	count	1
PF3D7_0603800	511	PF3D7-0603800	OK	StatusPB31:splines::ns(pseudotime, df = 1)	0.658424	0.298995	2.20212	0.0276841	0.889658	count	1
PF3D7_0505200	81	PF3D7-0505200	OK	StatusPB31:splines::ns(pseudotime, df = 1)	1.77387	0.806527	2.1994	0.0278773	0.851967	count	1
PF3D7_1138900	210	PF3D7-1138900	OK	StatusPB31:splines::ns(pseudotime, df = 1)	-1.38195	0.628334	-2.19938	0.0278782	-0.922293	count	1
PF3D7_1468800	1475	PF3D7-1468800	OK	StatusPB31:splines::ns(pseudotime, df = 1)	-0.952796	0.433329	-2.19878	0.0279209	-1.28289	count	1
PF3D7_1473300	98	PF3D7-1473300	OK	StatusPB31:splines::ns(pseudotime, df = 1)	-4.00189	1.82898	-2.18805	0.0286938	-0.737735	count	1
PF3D7_1220300	365	PF3D7-1220300	OK	StatusPB31:splines::ns(pseudotime, df = 1)	0.917327	0.419342	2.18754	0.0287309	1.21142	count	1
PF3D7_0417200	245	PF3D7-0417200	OK	StatusPB31:splines::ns(pseudotime, df = 1)	1.07228	0.490365	2.1867	0.0287925	1.27883	count	1
PF3D7_0502100	107	PF3D7-0502100	OK	StatusPB31:splines::ns(pseudotime, df = 1)	-2.07002	0.949037	-2.18118	0.0291978	-0.703	count	1
PF3D7_1209100	44	PF3D7-1209100	OK	StatusPB31:splines::ns(pseudotime, df = 1)	-6.41859	2.94378	-2.18039	0.0292565	-0.414204	count	1
PF3D7_1416300	158	PF3D7-1416300	OK	StatusPB31:splines::ns(pseudotime, df = 1)	-2.14507	0.984324	-2.17923	0.0293425	-1.19887	count	1
PF3D7_1038600	344	PF3D7-1038600	OK	StatusPB31:splines::ns(pseudotime, df = 1)	2.53905	1.16624	2.17713	0.0294992	3.45309	count	1
PF3D7_1122200	1136	PF3D7-1122200	OK	StatusPB31:splines::ns(pseudotime, df = 1)	-1.02108	0.469188	-2.17628	0.0295626	-1.32327	count	1
PF3D7_1010300	632	PF3D7-1010300	OK	StatusPB31:splines::ns(pseudotime, df = 1)	-1.20016	0.551528	-2.17607	0.0295783	-1.46649	count	1
PF3D7_1476200	1940	PF3D7-1476200	OK	StatusPB31:splines::ns(pseudotime, df = 1)	0.928434	0.426701	2.17584	0.0295953	1.3235	count	1
PF3D7_1140700	2106	PF3D7-1140700	OK	StatusPB31:splines::ns(pseudotime, df = 1)	0.654101	0.300639	2.1757	0.0296058	0.925843	count	1
PF3D7_1149600	800	PF3D7-1149600	OK	StatusPB31:splines::ns(pseudotime, df = 1)	2.07088	0.95186	2.17562	0.0296121	2.92023	count	1
PF3D7_0901500	79	PF3D7-0901500	OK	StatusPB31:splines::ns(pseudotime, df = 1)	6.48524	2.98809	2.17036	0.0300076	9.21877	count	1
PF3D7_0611600	432	PF3D7-0611600	OK	StatusPB31:splines::ns(pseudotime, df = 1)	0.765271	0.352923	2.16838	0.0301584	1.01412	count	1
PF3D7_0507200	294	PF3D7-0507200	OK	StatusPB31:splines::ns(pseudotime, df = 1)	0.683651	0.31529	2.16832	0.0301625	0.791375	count	1
PF3D7_1304900	185	PF3D7-1304900	OK	StatusPB31:splines::ns(pseudotime, df = 1)	-2.10623	0.971925	-2.16707	0.0302581	-1.15564	count	1
PF3D7_1110200	1421	PF3D7-1110200	OK	StatusPB31:splines::ns(pseudotime, df = 1)	-0.815956	0.376539	-2.16699	0.0302639	-1.09717	count	1
PF3D7_0115700	33	PF3D7-0115700	OK	StatusPB31:splines::ns(pseudotime, df = 1)	7.98892	3.68883	2.1657	0.0303624	10.8123	count	1
PF3D7_0313400	1460	PF3D7-0313400	OK	StatusPB31:splines::ns(pseudotime, df = 1)	-1.11274	0.513924	-2.16518	0.0304023	-1.4994	count	1
PF3D7_1304000	176	PF3D7-1304000	OK	StatusPB31:splines::ns(pseudotime, df = 1)	0.832017	0.384291	2.16507	0.0304107	0.763912	count	1
PF3D7_0910200	1485	PF3D7-0910200	OK	StatusPB31:splines::ns(pseudotime, df = 1)	-0.680102	0.314171	-2.16475	0.0304353	-0.928855	count	1
PF3D7_0519700	1084	PF3D7-0519700	OK	StatusPB31:splines::ns(pseudotime, df = 1)	-1.05934	0.489545	-2.16392	0.0304989	-1.37182	count	1
PF3D7_1426900	863	PF3D7-1426900	OK	StatusPB31:splines::ns(pseudotime, df = 1)	0.519158	0.240012	2.16305	0.0305655	0.705903	count	1
PF3D7_1345300	72	PF3D7-1345300	OK	StatusPB31:splines::ns(pseudotime, df = 1)	-1.48372	0.686112	-2.1625	0.0306083	-0.238266	count	1
PF3D7_1350300	1031	PF3D7-1350300	OK	StatusPB31:splines::ns(pseudotime, df = 1)	-1.06234	0.491281	-2.16239	0.0306167	-1.36313	count	1
PF3D7_1466500	15	PF3D7-1466500	OK	StatusPB31:splines::ns(pseudotime, df = 1)	-543.811	251.525	-2.16206	0.0306423	-0.567401	count	1
PF3D7_1446300	646	PF3D7-1446300	OK	StatusPB31:splines::ns(pseudotime, df = 1)	0.923836	0.427436	2.16135	0.0306972	1.24112	count	1
PF3D7_1132300	222	PF3D7-1132300	OK	StatusPB31:splines::ns(pseudotime, df = 1)	1.37963	0.639107	2.15868	0.0309037	1.68023	count	1
PF3D7_1401400	3013	PF3D7-1401400	OK	StatusPB31:splines::ns(pseudotime, df = 1)	-1.27978	0.59341	-2.15666	0.0310609	-1.80115	count	1
PF3D7_0919400	159	PF3D7-0919400	OK	StatusPB31:splines::ns(pseudotime, df = 1)	1.43548	0.665672	2.15644	0.0310784	1.75211	count	1
PF3D7_0318300	607	PF3D7-0318300	OK	StatusPB31:splines::ns(pseudotime, df = 1)	-1.39159	0.645727	-2.15507	0.0311849	-1.63918	count	1
PF3D7_1310300	476	PF3D7-1310300	OK	StatusPB31:splines::ns(pseudotime, df = 1)	1.06873	0.49773	2.14722	0.0318049	1.39921	count	1
PF3D7_0320700	755	PF3D7-0320700	OK	StatusPB31:splines::ns(pseudotime, df = 1)	0.597	0.278126	2.14651	0.0318612	0.803739	count	1
PF3D7_0204300	412	PF3D7-0204300	OK	StatusPB31:splines::ns(pseudotime, df = 1)	-1.99733	0.931631	-2.1439	0.0320696	-1.99802	count	1
PF3D7_1449300	452	PF3D7-1449300	OK	StatusPB31:splines::ns(pseudotime, df = 1)	-1.58736	0.740505	-2.14362	0.0320924	-1.60148	count	1
PF3D7_0615300	318	PF3D7-0615300	OK	StatusPB31:splines::ns(pseudotime, df = 1)	-1.15402	0.538552	-2.14282	0.0321569	-1.07312	count	1
PF3D7_0406700	317	PF3D7-0406700	OK	StatusPB31:splines::ns(pseudotime, df = 1)	0.796742	0.372246	2.14037	0.0323544	0.947566	count	1
PF3D7_0918000	813	PF3D7-0918000	OK	StatusPB31:splines::ns(pseudotime, df = 1)	0.403457	0.188733	2.13772	0.0325689	0.556811	count	1
PF3D7_1122700	76	PF3D7-1122700	OK	StatusPB31:splines::ns(pseudotime, df = 1)	1.60864	0.752991	2.13634	0.0326812	1.61186	count	1
PF3D7_0512450	25	PF3D7-0512450	OK	StatusPB31:splines::ns(pseudotime, df = 1)	-7.24043	3.39055	-2.13548	0.0327513	-0.153412	count	1
PF3D7_0821300	844	PF3D7-0821300	OK	StatusPB31:splines::ns(pseudotime, df = 1)	1.01323	0.474824	2.1339	0.0328803	1.39218	count	1
PF3D7_1033300	629	PF3D7-1033300	OK	StatusPB31:splines::ns(pseudotime, df = 1)	0.928104	0.435496	2.13114	0.0331068	1.2416	count	1
PF3D7_0215800	99	PF3D7-0215800	OK	StatusPB31:splines::ns(pseudotime, df = 1)	1.86871	0.877576	2.1294	0.0332509	2.06829	count	1
PF3D7_1015400	314	PF3D7-1015400	OK	StatusPB31:splines::ns(pseudotime, df = 1)	0.984854	0.462663	2.12866	0.0333115	1.21797	count	1
PF3D7_1361700	65	PF3D7-1361700	OK	StatusPB31:splines::ns(pseudotime, df = 1)	1.50786	0.708433	2.12844	0.03333	1.2095	count	1
PF3D7_1440100	487	PF3D7-1440100	OK	StatusPB31:splines::ns(pseudotime, df = 1)	0.58767	0.276512	2.12529	0.0335915	0.764037	count	1
PF3D7_0319200	1396	PF3D7-0319200	OK	StatusPB31:splines::ns(pseudotime, df = 1)	-0.846695	0.3991	-2.12151	0.0339083	-1.13191	count	1
PF3D7_0606700	1451	PF3D7-0606700	OK	StatusPB31:splines::ns(pseudotime, df = 1)	-0.679773	0.320946	-2.11803	0.034202	-0.919177	count	1
PF3D7_0423100	1396	PF3D7-0423100	OK	StatusPB31:splines::ns(pseudotime, df = 1)	-0.778997	0.368372	-2.1147	0.0344853	-1.05081	count	1
PF3D7_1308500	181	PF3D7-1308500	OK	StatusPB31:splines::ns(pseudotime, df = 1)	-1.29121	0.610719	-2.11425	0.0345237	-0.791108	count	1
PF3D7_1220900	1101	PF3D7-1220900	OK	StatusPB31:splines::ns(pseudotime, df = 1)	0.642152	0.303901	2.11303	0.034628	0.889962	count	1
PF3D7_0605100	529	PF3D7-0605100	OK	StatusPB31:splines::ns(pseudotime, df = 1)	1.04899	0.496775	2.1116	0.0347504	1.37274	count	1
PF3D7_0830700	795	PF3D7-0830700	OK	StatusPB31:splines::ns(pseudotime, df = 1)	0.988674	0.468392	2.11078	0.0348209	1.35968	count	1
PF3D7_1105300	283	PF3D7-1105300	OK	StatusPB31:splines::ns(pseudotime, df = 1)	0.809485	0.383617	2.11014	0.0348762	0.79978	count	1
PF3D7_0109850	223	PF3D7-0109850	OK	StatusPB31:splines::ns(pseudotime, df = 1)	1.49331	0.708176	2.10867	0.035003	1.88119	count	1
PF3D7_1307200	884	PF3D7-1307200	OK	StatusPB31:splines::ns(pseudotime, df = 1)	-1.03152	0.489627	-2.10675	0.0351694	-1.32253	count	1
PF3D7_1348200	906	PF3D7-1348200	OK	StatusPB31:splines::ns(pseudotime, df = 1)	-0.916628	0.435144	-2.10649	0.0351917	-1.16747	count	1
PF3D7_1417800	581	PF3D7-1417800	OK	StatusPB31:splines::ns(pseudotime, df = 1)	0.688019	0.326762	2.10557	0.0352719	0.925284	count	1
PF3D7_1010400	46	PF3D7-1010400	OK	StatusPB31:splines::ns(pseudotime, df = 1)	-3.0781	1.46219	-2.10513	0.0353097	-0.364906	count	1
PF3D7_0803200	406	PF3D7-0803200	OK	StatusPB31:splines::ns(pseudotime, df = 1)	0.586156	0.278947	2.10132	0.035643	0.754221	count	1
PF3D7_1440700	320	PF3D7-1440700	OK	StatusPB31:splines::ns(pseudotime, df = 1)	1.18873	0.565763	2.1011	0.035662	1.51918	count	1
PF3D7_0805200	124	PF3D7-0805200	OK	StatusPB31:splines::ns(pseudotime, df = 1)	9.6905	4.61224	2.10104	0.0356677	13.7634	count	1
PF3D7_1249700	6	PF3D7-1249700	OK	StatusPB31:splines::ns(pseudotime, df = 1)	-36.8022	17.5212	-2.10044	0.03572	-0.0143995	count	1
PF3D7_0510900	586	PF3D7-0510900	OK	StatusPB31:splines::ns(pseudotime, df = 1)	-1.30109	0.619953	-2.09869	0.0358741	-1.31016	count	1
PF3D7_1472600	107	PF3D7-1472600	OK	StatusPB31:splines::ns(pseudotime, df = 1)	-0.883219	0.420926	-2.09827	0.0359111	-0.105372	count	1
PF3D7_MIT00400	288	PF3D7-MIT00400	OK	StatusPB31:splines::ns(pseudotime, df = 1)	-1.09775	0.523896	-2.09536	0.0361692	-0.989527	count	1
PF3D7_1454000	772	PF3D7-1454000	OK	StatusPB31:splines::ns(pseudotime, df = 1)	-1.16868	0.557866	-2.09492	0.0362088	-1.43778	count	1
PF3D7_1229100	5206	PF3D7-1229100	OK	StatusPB31:splines::ns(pseudotime, df = 1)	-0.630729	0.301155	-2.09437	0.0362577	-0.903025	count	1
PF3D7_1319400	905	PF3D7-1319400	OK	StatusPB31:splines::ns(pseudotime, df = 1)	0.56352	0.269409	2.09169	0.0364965	0.778987	count	1
PF3D7_1436000	1955	PF3D7-1436000	OK	StatusPB31:splines::ns(pseudotime, df = 1)	0.739654	0.353711	2.09112	0.0365476	1.04532	count	1
PF3D7_1327200	455	PF3D7-1327200	OK	StatusPB31:splines::ns(pseudotime, df = 1)	-1.60543	0.768029	-2.09032	0.036619	-1.65451	count	1
PF3D7_1036900	3959	PF3D7-1036900	OK	StatusPB31:splines::ns(pseudotime, df = 1)	0.461009	0.220612	2.08969	0.0366763	0.659253	count	1
PF3D7_0816100	434	PF3D7-0816100	OK	StatusPB31:splines::ns(pseudotime, df = 1)	-1.6837	0.80786	-2.08415	0.0371775	-1.67164	count	1
PF3D7_0625600	508	PF3D7-0625600	OK	StatusPB31:splines::ns(pseudotime, df = 1)	-1.70939	0.820864	-2.08243	0.0373342	-1.78349	count	1
PF3D7_1027300	3676	PF3D7-1027300	OK	StatusPB31:splines::ns(pseudotime, df = 1)	-0.312169	0.149921	-2.08222	0.0373528	-0.446031	count	1
PF3D7_1252100	544	PF3D7-1252100	OK	StatusPB31:splines::ns(pseudotime, df = 1)	0.374484	0.17997	2.08081	0.0374816	0.526871	count	1
PF3D7_0731100	1830	PF3D7-0731100	OK	StatusPB31:splines::ns(pseudotime, df = 1)	-1.24175	0.596992	-2.08001	0.0375549	-1.70668	count	1
PF3D7_0725200	226	PF3D7-0725200	OK	StatusPB31:splines::ns(pseudotime, df = 1)	-2.35583	1.13285	-2.07957	0.0375957	-1.59099	count	1
PF3D7_1211400	683	PF3D7-1211400	OK	StatusPB31:splines::ns(pseudotime, df = 1)	-0.954401	0.459298	-2.07795	0.0377443	-1.11422	count	1
PF3D7_0810900	177	PF3D7-0810900	OK	StatusPB31:splines::ns(pseudotime, df = 1)	-0.768251	0.369751	-2.07775	0.037763	-0.405005	count	1
PF3D7_1015600	663	PF3D7-1015600	OK	StatusPB31:splines::ns(pseudotime, df = 1)	0.778919	0.375195	2.07604	0.0379211	1.03339	count	1
PF3D7_1127900	222	PF3D7-1127900	OK	StatusPB31:splines::ns(pseudotime, df = 1)	-1.17614	0.566659	-2.07556	0.037965	-0.632019	count	1
PF3D7_0315400	349	PF3D7-0315400	OK	StatusPB31:splines::ns(pseudotime, df = 1)	1.00007	0.482262	2.0737	0.0381377	1.27055	count	1
PF3D7_1012200	364	PF3D7-1012200	OK	StatusPB31:splines::ns(pseudotime, df = 1)	0.407787	0.196879	2.07126	0.0383652	0.478454	count	1
PF3D7_0726100	1077	PF3D7-0726100	OK	StatusPB31:splines::ns(pseudotime, df = 1)	-1.92139	0.927673	-2.07119	0.0383716	-2.42416	count	1
PF3D7_1453200	298	PF3D7-1453200	OK	StatusPB31:splines::ns(pseudotime, df = 1)	1.10586	0.534112	2.07046	0.0384401	1.44442	count	1
PF3D7_0831300	448	PF3D7-0831300	OK	StatusPB31:splines::ns(pseudotime, df = 1)	-1.0325	0.498761	-2.07013	0.0384713	-1.10115	count	1
PF3D7_0817300	1352	PF3D7-0817300	OK	StatusPB31:splines::ns(pseudotime, df = 1)	0.622335	0.300732	2.0694	0.0385399	0.867133	count	1
PF3D7_1135800	532	PF3D7-1135800	OK	StatusPB31:splines::ns(pseudotime, df = 1)	-1.44528	0.69847	-2.0692	0.0385579	-1.55303	count	1
PF3D7_0618500	67	PF3D7-0618500	OK	StatusPB31:splines::ns(pseudotime, df = 1)	2.73406	1.32157	2.0688	0.0385961	3.04909	count	1
PF3D7_1340500	189	PF3D7-1340500	OK	StatusPB31:splines::ns(pseudotime, df = 1)	1.51589	0.73279	2.06866	0.0386088	1.76583	count	1
PF3D7_1237200	1836	PF3D7-1237200	OK	StatusPB31:splines::ns(pseudotime, df = 1)	-0.652919	0.315721	-2.06802	0.0386689	-0.889523	count	1
PF3D7_1032100	1265	PF3D7-1032100	OK	StatusPB31:splines::ns(pseudotime, df = 1)	-0.95182	0.460268	-2.06797	0.038674	-1.26906	count	1
PF3D7_0623400	17	PF3D7-0623400	OK	StatusPB31:splines::ns(pseudotime, df = 1)	-15.015	7.26692	-2.06621	0.0388394	-0.15398	count	1
PF3D7_1331800	1337	PF3D7-1331800	OK	StatusPB31:splines::ns(pseudotime, df = 1)	0.799737	0.387226	2.0653	0.0389261	1.11633	count	1
PF3D7_1460600	229	PF3D7-1460600	OK	StatusPB31:splines::ns(pseudotime, df = 1)	-0.728266	0.353069	-2.06267	0.0391751	-0.189438	count	1
PF3D7_1149300	306	PF3D7-1149300	OK	StatusPB31:splines::ns(pseudotime, df = 1)	-2.44613	1.18609	-2.06235	0.0392054	-1.91801	count	1
PF3D7_1116400	537	PF3D7-1116400	OK	StatusPB31:splines::ns(pseudotime, df = 1)	-0.864374	0.419297	-2.06148	0.039288	-0.937084	count	1
PF3D7_1119400	773	PF3D7-1119400	OK	StatusPB31:splines::ns(pseudotime, df = 1)	-0.893109	0.433275	-2.0613	0.039306	-1.11233	count	1
PF3D7_0809700	11	PF3D7-0809700	OK	StatusPB31:splines::ns(pseudotime, df = 1)	3.9854	1.93379	2.06092	0.0393415	3.032	count	1
PF3D7_0514500	6	PF3D7-0514500	FAIL	StatusPB31:splines::ns(pseudotime, df = 1)	-1.72108e+06	835449	-2.06007	0.0394233	-0.077705	count	1
PF3D7_1004300	1301	PF3D7-1004300	OK	StatusPB31:splines::ns(pseudotime, df = 1)	-0.827471	0.402619	-2.05522	0.0398891	-1.10078	count	1
PF3D7_1223700	1287	PF3D7-1223700	OK	StatusPB31:splines::ns(pseudotime, df = 1)	0.544448	0.264931	2.05505	0.0399051	0.752928	count	1
PF3D7_1438500	692	PF3D7-1438500	OK	StatusPB31:splines::ns(pseudotime, df = 1)	-1.43361	0.697803	-2.05446	0.0399626	-1.67157	count	1
PF3D7_1457400	654	PF3D7-1457400	OK	StatusPB31:splines::ns(pseudotime, df = 1)	1.26028	0.615986	2.04595	0.0407923	1.74083	count	1
PF3D7_0109950	125	PF3D7-0109950	OK	StatusPB31:splines::ns(pseudotime, df = 1)	-2.12571	1.04039	-2.04318	0.0410663	-0.889354	count	1
PF3D7_0504700	501	PF3D7-0504700	OK	StatusPB31:splines::ns(pseudotime, df = 1)	-1.32572	0.649433	-2.04135	0.0412477	-1.50849	count	1
PF3D7_1236700	229	PF3D7-1236700	OK	StatusPB31:splines::ns(pseudotime, df = 1)	1.34095	0.657257	2.04022	0.0413602	1.62722	count	1
PF3D7_1134000	1906	PF3D7-1134000	OK	StatusPB31:splines::ns(pseudotime, df = 1)	0.463101	0.226987	2.04021	0.0413609	0.649134	count	1
PF3D7_MIT00200	1730	PF3D7-MIT00200	OK	StatusPB31:splines::ns(pseudotime, df = 1)	-0.429396	0.210514	-2.03975	0.0414067	-0.589115	count	1
PF3D7_0213900	1150	PF3D7-0213900	OK	StatusPB31:splines::ns(pseudotime, df = 1)	-0.967952	0.474623	-2.03941	0.0414405	-1.26525	count	1
PF3D7_1414200	591	PF3D7-1414200	OK	StatusPB31:splines::ns(pseudotime, df = 1)	0.703095	0.345791	2.0333	0.0420544	0.899577	count	1
PF3D7_1128400	374	PF3D7-1128400	OK	StatusPB31:splines::ns(pseudotime, df = 1)	-1.33479	0.657746	-2.02934	0.0424557	-1.28228	count	1
PF3D7_1137000	1833	PF3D7-1137000	OK	StatusPB31:splines::ns(pseudotime, df = 1)	0.677766	0.334029	2.02907	0.0424836	0.950573	count	1
PF3D7_1410800	170	PF3D7-1410800	OK	StatusPB31:splines::ns(pseudotime, df = 1)	0.684832	0.337733	2.02773	0.0426197	0.575154	count	1
PF3D7_0513200	1386	PF3D7-0513200	OK	StatusPB31:splines::ns(pseudotime, df = 1)	-0.704737	0.347996	-2.02513	0.0428858	-0.94252	count	1
PF3D7_0313900	19	PF3D7-0313900	OK	StatusPB31:splines::ns(pseudotime, df = 1)	-73.3252	36.2869	-2.02071	0.0433422	-0.19732	count	1
PF3D7_0717500	587	PF3D7-0717500	OK	StatusPB31:splines::ns(pseudotime, df = 1)	0.476536	0.235965	2.01952	0.0434652	0.541048	count	1
PF3D7_0632500	146	PF3D7-0632500	OK	StatusPB31:splines::ns(pseudotime, df = 1)	8.18301	4.05242	2.01929	0.0434892	11.7	count	1
PF3D7_1426600	300	PF3D7-1426600	OK	StatusPB31:splines::ns(pseudotime, df = 1)	0.76897	0.380859	2.01904	0.0435151	0.912985	count	1
PF3D7_1035800	833	PF3D7-1035800	OK	StatusPB31:splines::ns(pseudotime, df = 1)	1.50548	0.745845	2.01849	0.0435722	2.11081	count	1
PF3D7_0507600	235	PF3D7-0507600	OK	StatusPB31:splines::ns(pseudotime, df = 1)	1.25244	0.620651	2.01794	0.0436297	1.47514	count	1
PF3D7_0104600	302	PF3D7-0104600	OK	StatusPB31:splines::ns(pseudotime, df = 1)	-1.52675	0.756906	-2.0171	0.0437177	-1.284	count	1
PF3D7_0210300	64	PF3D7-0210300	OK	StatusPB31:splines::ns(pseudotime, df = 1)	-2.60646	1.29243	-2.0167	0.0437585	-0.500845	count	1
PF3D7_0813400	1591	PF3D7-0813400	OK	StatusPB31:splines::ns(pseudotime, df = 1)	0.777324	0.38546	2.01662	0.0437678	1.09004	count	1
PF3D7_1131600	103	PF3D7-1131600	OK	StatusPB31:splines::ns(pseudotime, df = 1)	-1.98725	0.9855	-2.01649	0.0437813	-0.738971	count	1
PF3D7_0935800	391	PF3D7-0935800	OK	StatusPB31:splines::ns(pseudotime, df = 1)	0.498757	0.247451	2.01558	0.0438762	0.633686	count	1
PF3D7_0321300	82	PF3D7-0321300	OK	StatusPB31:splines::ns(pseudotime, df = 1)	-1.52375	0.756095	-2.01529	0.0439065	-0.389538	count	1
PF3D7_1434900	16	PF3D7-1434900	OK	StatusPB31:splines::ns(pseudotime, df = 1)	3.87367	1.92373	2.01363	0.0440807	3.41914	count	1
PF3D7_0922900	13	PF3D7-0922900	OK	StatusPB31:splines::ns(pseudotime, df = 1)	5.54316	2.75334	2.01325	0.0441205	5.42579	count	1
PF3D7_0105800	397	PF3D7-0105800	OK	StatusPB31:splines::ns(pseudotime, df = 1)	0.595633	0.296017	2.01216	0.0442358	0.711143	count	1
PF3D7_1432600	721	PF3D7-1432600	OK	StatusPB31:splines::ns(pseudotime, df = 1)	-1.16364	0.578811	-2.01039	0.0444219	-1.41247	count	1
PF3D7_0802100	565	PF3D7-0802100	OK	StatusPB31:splines::ns(pseudotime, df = 1)	0.435311	0.216551	2.0102	0.0444422	0.570579	count	1
PF3D7_1235200	240	PF3D7-1235200	OK	StatusPB31:splines::ns(pseudotime, df = 1)	0.710258	0.353331	2.01018	0.0444447	0.809658	count	1
PF3D7_0924400	994	PF3D7-0924400	OK	StatusPB31:splines::ns(pseudotime, df = 1)	-0.519513	0.258455	-2.01007	0.044456	-0.652535	count	1
PF3D7_0527600	350	PF3D7-0527600	OK	StatusPB31:splines::ns(pseudotime, df = 1)	0.755416	0.376	2.00908	0.0445605	0.856587	count	1
PF3D7_1203900	280	PF3D7-1203900	OK	StatusPB31:splines::ns(pseudotime, df = 1)	0.982309	0.489139	2.00824	0.0446502	1.0833	count	1
PF3D7_1449200	593	PF3D7-1449200	OK	StatusPB31:splines::ns(pseudotime, df = 1)	0.419987	0.209246	2.00715	0.0447663	0.590086	count	1
PF3D7_0625000	70	PF3D7-0625000	OK	StatusPB31:splines::ns(pseudotime, df = 1)	-1.46081	0.729002	-2.00385	0.0451182	-0.0673214	count	1
PF3D7_1115700	1077	PF3D7-1115700	OK	StatusPB31:splines::ns(pseudotime, df = 1)	0.771594	0.385133	2.00345	0.0451618	1.06828	count	1
PF3D7_0505900	200	PF3D7-0505900	OK	StatusPB31:splines::ns(pseudotime, df = 1)	-1.85882	0.928315	-2.00236	0.0452787	-1.26014	count	1
PF3D7_1352500	1383	PF3D7-1352500	OK	StatusPB31:splines::ns(pseudotime, df = 1)	0.491225	0.245361	2.00205	0.0453122	0.688864	count	1
PF3D7_1353400	580	PF3D7-1353400	OK	StatusPB31:splines::ns(pseudotime, df = 1)	-1.3766	0.688839	-1.99844	0.0457021	-1.58799	count	1
PF3D7_1476400	121	PF3D7-1476400	OK	StatusPB31:splines::ns(pseudotime, df = 1)	2.73774	1.36995	1.99843	0.0457025	3.40822	count	1
PF3D7_1147200	105	PF3D7-1147200	OK	StatusPB31:splines::ns(pseudotime, df = 1)	-1.14318	0.572186	-1.99792	0.0457577	-0.366187	count	1
PF3D7_1450400	1293	PF3D7-1450400	OK	StatusPB31:splines::ns(pseudotime, df = 1)	-0.604233	0.302555	-1.9971	0.0458468	-0.79896	count	1
PF3D7_0731600	963	PF3D7-0731600	OK	StatusPB31:splines::ns(pseudotime, df = 1)	0.656489	0.328911	1.99595	0.0459726	0.906627	count	1
PF3D7_0806000	843	PF3D7-0806000	OK	StatusPB31:splines::ns(pseudotime, df = 1)	-1.03596	0.519112	-1.99563	0.0460067	-1.29834	count	1
PF3D7_0823800	761	PF3D7-0823800	OK	StatusPB31:splines::ns(pseudotime, df = 1)	0.788711	0.395359	1.99492	0.046084	1.07378	count	1
PF3D7_0922700	499	PF3D7-0922700	OK	StatusPB31:splines::ns(pseudotime, df = 1)	-1.15116	0.577112	-1.99468	0.0461102	-1.27993	count	1
PF3D7_0415100	220	PF3D7-0415100	OK	StatusPB31:splines::ns(pseudotime, df = 1)	-2.54048	1.27426	-1.9937	0.0462178	-1.53119	count	1
PF3D7_0106200	98	PF3D7-0106200	OK	StatusPB31:splines::ns(pseudotime, df = 1)	1.41495	0.709876	1.99323	0.0462691	1.43964	count	1
PF3D7_0206800	622	PF3D7-0206800	OK	StatusPB31:splines::ns(pseudotime, df = 1)	0.287002	0.144008	1.99296	0.0462986	0.361092	count	1
PF3D7_1368200	511	PF3D7-1368200	OK	StatusPB31:splines::ns(pseudotime, df = 1)	1.07337	0.539046	1.99124	0.0464869	1.41466	count	1
PF3D7_1452500	190	PF3D7-1452500	OK	StatusPB31:splines::ns(pseudotime, df = 1)	-1.08623	0.545637	-1.99075	0.0465413	-0.728825	count	1
PF3D7_1243800	151	PF3D7-1243800	OK	StatusPB31:splines::ns(pseudotime, df = 1)	1.9471	0.97844	1.99001	0.0466229	2.27055	count	1
PF3D7_1106500	569	PF3D7-1106500	OK	StatusPB31:splines::ns(pseudotime, df = 1)	-1.22296	0.615134	-1.98811	0.0468321	-1.42478	count	1
PF3D7_0813600	2003	PF3D7-0813600	OK	StatusPB31:splines::ns(pseudotime, df = 1)	-0.73669	0.370791	-1.98681	0.0469765	-1.01549	count	1
PF3D7_0608300	823	PF3D7-0608300	OK	StatusPB31:splines::ns(pseudotime, df = 1)	-0.702968	0.353869	-1.98652	0.0470081	-0.870115	count	1
PF3D7_0831600	473	PF3D7-0831600	OK	StatusPB31:splines::ns(pseudotime, df = 1)	-0.432643	0.217841	-1.98605	0.0470607	-0.51924	count	1
PF3D7_1247900	856	PF3D7-1247900	OK	StatusPB31:splines::ns(pseudotime, df = 1)	-1.33087	0.670538	-1.98478	0.0472018	-1.64852	count	1
PF3D7_1125800	246	PF3D7-1125800	OK	StatusPB31:splines::ns(pseudotime, df = 1)	-1.11018	0.559867	-1.98293	0.0474082	-1.15919	count	1
PF3D7_1202900	1532	PF3D7-1202900	OK	StatusPB31:splines::ns(pseudotime, df = 1)	0.432771	0.218267	1.98276	0.0474271	0.602455	count	1
PF3D7_0815800	1139	PF3D7-0815800	OK	StatusPB31:splines::ns(pseudotime, df = 1)	0.377083	0.19019	1.98267	0.0474377	0.518497	count	1
PF3D7_0206300	2035	PF3D7-0206300	OK	StatusPB31:splines::ns(pseudotime, df = 1)	-0.93912	0.47453	-1.97905	0.0478432	-1.30819	count	1
PF3D7_1009400	199	PF3D7-1009400	OK	StatusPB31:splines::ns(pseudotime, df = 1)	-2.76383	1.39792	-1.9771	0.0480629	-1.59803	count	1
PF3D7_0930200	355	PF3D7-0930200	OK	StatusPB31:splines::ns(pseudotime, df = 1)	-0.584788	0.295914	-1.97621	0.0481644	-0.347477	count	1
PF3D7_1340900	1919	PF3D7-1340900	OK	StatusPB31:splines::ns(pseudotime, df = 1)	0.501507	0.253833	1.97573	0.048218	0.705216	count	1
PF3D7_1467500	1151	PF3D7-1467500	OK	StatusPB31:splines::ns(pseudotime, df = 1)	-0.982454	0.497663	-1.97414	0.0483995	-1.28021	count	1
PF3D7_0104800	109	PF3D7-0104800	OK	StatusPB31:splines::ns(pseudotime, df = 1)	0.926464	0.469349	1.97393	0.0484225	0.408834	count	1
PF3D7_0808900	112	PF3D7-0808900	OK	StatusPB31:splines::ns(pseudotime, df = 1)	3.51354	1.78577	1.96753	0.0491558	4.895	count	1
PF3D7_0208200	1082	PF3D7-0208200	OK	StatusPB31:splines::ns(pseudotime, df = 1)	-0.899763	0.457852	-1.96518	0.0494265	-1.16139	count	1
PF3D7_1466900	1360	PF3D7-1466900	OK	StatusPB31:splines::ns(pseudotime, df = 1)	0.642547	0.32698	1.9651	0.0494363	0.894813	count	1
PF3D7_1337800	177	PF3D7-1337800	OK	StatusPB31:splines::ns(pseudotime, df = 1)	1.9764	1.00631	1.964	0.0495636	2.65142	count	1
PF3D7_0505400	286	PF3D7-0505400	OK	StatusPB31:splines::ns(pseudotime, df = 1)	0.901282	0.458917	1.96393	0.0495715	1.11199	count	1
PF3D7_1320100	99	PF3D7-1320100	OK	StatusPB31:splines::ns(pseudotime, df = 1)	1.40693	0.716583	1.96339	0.0496341	1.38676	count	1
PF3D7_1442400	1356	PF3D7-1442400	OK	StatusPB31:splines::ns(pseudotime, df = 1)	0.461578	0.235245	1.96211	0.0497826	0.64072	count	1
PF3D7_1343800	688	PF3D7-1343800	OK	StatusPB31:splines::ns(pseudotime, df = 1)	-0.359756	0.183368	-1.96193	0.049804	-0.477039	count	1
PF3D7_1429200	84	PF3D7-1429200	OK	StatusPB31:splines::ns(pseudotime, df = 1)	-5.50932	2.809	-1.96131	0.0498767	-1.02227	count	1
PF3D7_1447600	4	PF3D7-1447600	OK	StatusPB31:splines::ns(pseudotime, df = 1)	-54.9829	28.0352	-1.96121	0.0498882	-0.00362904	count	1
PF3D7_1439600	183	PF3D7-1439600	OK	StatusPB31:splines::ns(pseudotime, df = 1)	0.930679	0.474653	1.96076	0.0499406	0.932649	count	1
PF3D7_0513600	1038	PF3D7-0513600	OK	StatusPB31:splines::ns(pseudotime, df = 1)	-0.656504	0.33522	-1.95842	0.0502138	-0.878905	count	1
PF3D7_0202700	89	PF3D7-0202700	OK	StatusPB31:splines::ns(pseudotime, df = 1)	1.50705	0.769659	1.95807	0.0502547	1.42302	count	1
PF3D7_0113400	95	PF3D7-0113400	OK	StatusPB31:splines::ns(pseudotime, df = 1)	-3.48049	1.77842	-1.95706	0.0503735	-0.632274	count	1
PF3D7_1329800	90	PF3D7-1329800	OK	StatusPB31:splines::ns(pseudotime, df = 1)	-2.00339	1.02424	-1.95599	0.0504999	-0.422754	count	1
PF3D7_0922800	858	PF3D7-0922800	OK	StatusPB31:splines::ns(pseudotime, df = 1)	-0.751587	0.384526	-1.95458	0.0506661	-0.96957	count	1
PF3D7_0102600	225	PF3D7-0102600	OK	StatusPB31:splines::ns(pseudotime, df = 1)	1.99739	1.02282	1.95283	0.0508737	2.61707	count	1
PF3D7_1467000	14	PF3D7-1467000	OK	StatusPB31:splines::ns(pseudotime, df = 1)	9.343	4.78505	1.95254	0.0509081	11.6798	count	1
PF3D7_0416000	925	PF3D7-0416000	OK	StatusPB31:splines::ns(pseudotime, df = 1)	0.722624	0.370167	1.95216	0.0509533	0.989345	count	1
PF3D7_1210900	56	PF3D7-1210900	OK	StatusPB31:splines::ns(pseudotime, df = 1)	-2.81287	1.4415	-1.95135	0.0510493	-0.50215	count	1
PF3D7_0935600	867	PF3D7-0935600	OK	StatusPB31:splines::ns(pseudotime, df = 1)	-1.85277	0.949856	-1.95058	0.0511408	-2.24724	count	1
PF3D7_0813200	689	PF3D7-0813200	OK	StatusPB31:splines::ns(pseudotime, df = 1)	0.977692	0.501908	1.94795	0.0514545	1.33414	count	1
PF3D7_1457900	1722	PF3D7-1457900	OK	StatusPB31:splines::ns(pseudotime, df = 1)	-0.527681	0.271198	-1.94574	0.0517201	-0.730324	count	1
PF3D7_1444500	690	PF3D7-1444500	OK	StatusPB31:splines::ns(pseudotime, df = 1)	-1.49849	0.77017	-1.94567	0.0517287	-1.80785	count	1
PF3D7_1030500	383	PF3D7-1030500	OK	StatusPB31:splines::ns(pseudotime, df = 1)	1.04775	0.538644	1.94515	0.0517902	1.34073	count	1
PF3D7_1227400	272	PF3D7-1227400	OK	StatusPB31:splines::ns(pseudotime, df = 1)	-1.41742	0.729598	-1.94275	0.0520807	-1.19673	count	1
PF3D7_1129300	648	PF3D7-1129300	OK	StatusPB31:splines::ns(pseudotime, df = 1)	-0.527919	0.271751	-1.94266	0.0520913	-0.634145	count	1
PF3D7_0216000	149	PF3D7-0216000	OK	StatusPB31:splines::ns(pseudotime, df = 1)	-1.45157	0.747304	-1.94241	0.0521207	-0.860511	count	1
PF3D7_0209800	1157	PF3D7-0209800	OK	StatusPB31:splines::ns(pseudotime, df = 1)	0.775622	0.399313	1.94239	0.0521235	1.07544	count	1
PF3D7_0321600	887	PF3D7-0321600	OK	StatusPB31:splines::ns(pseudotime, df = 1)	0.569725	0.29333	1.94227	0.0521386	0.767469	count	1
PF3D7_1030200	295	PF3D7-1030200	OK	StatusPB31:splines::ns(pseudotime, df = 1)	-0.670595	0.345282	-1.94217	0.0521506	-0.230279	count	1
PF3D7_1465200	1056	PF3D7-1465200	OK	StatusPB31:splines::ns(pseudotime, df = 1)	-0.994071	0.511847	-1.94213	0.0521556	-1.29423	count	1
PF3D7_1227700	743	PF3D7-1227700	OK	StatusPB31:splines::ns(pseudotime, df = 1)	-0.582914	0.30035	-1.94078	0.0523187	-0.712956	count	1
PF3D7_0804000	2100	PF3D7-0804000	OK	StatusPB31:splines::ns(pseudotime, df = 1)	-0.546273	0.281643	-1.93959	0.0524631	-0.758332	count	1
PF3D7_1117100	210	PF3D7-1117100	OK	StatusPB31:splines::ns(pseudotime, df = 1)	0.98722	0.509385	1.93806	0.0526497	1.15312	count	1
PF3D7_MIT02200	2702	PF3D7-MIT02200	OK	StatusPB31:splines::ns(pseudotime, df = 1)	-0.296244	0.152974	-1.93657	0.0528322	-0.415814	count	1
PF3D7_0203200	746	PF3D7-0203200	OK	StatusPB31:splines::ns(pseudotime, df = 1)	-1.39938	0.722848	-1.93592	0.0529112	-1.7252	count	1
PF3D7_1004000	3098	PF3D7-1004000	OK	StatusPB31:splines::ns(pseudotime, df = 1)	0.397687	0.205502	1.9352	0.053	0.566396	count	1
PF3D7_0930300	1440	PF3D7-0930300	OK	StatusPB31:splines::ns(pseudotime, df = 1)	-0.30307	0.156612	-1.93517	0.053004	-0.430043	count	1
PF3D7_0714500	235	PF3D7-0714500	OK	StatusPB31:splines::ns(pseudotime, df = 1)	-1.94517	1.00589	-1.93378	0.0531745	-1.47893	count	1
PF3D7_0615000	239	PF3D7-0615000	OK	StatusPB31:splines::ns(pseudotime, df = 1)	1.66018	0.858648	1.93348	0.0532106	2.13224	count	1
PF3D7_1232100	2915	PF3D7-1232100	OK	StatusPB31:splines::ns(pseudotime, df = 1)	-0.295153	0.152681	-1.93314	0.0532527	-0.412902	count	1
PF3D7_0911500	16	PF3D7-0911500	OK	StatusPB31:splines::ns(pseudotime, df = 1)	-14.7087	7.61	-1.93281	0.053293	-0.135449	count	1
PF3D7_1230700	426	PF3D7-1230700	OK	StatusPB31:splines::ns(pseudotime, df = 1)	-1.17641	0.608855	-1.93218	0.0533717	-1.21856	count	1
PF3D7_1232700	126	PF3D7-1232700	OK	StatusPB31:splines::ns(pseudotime, df = 1)	1.03403	0.535358	1.93147	0.0534589	0.799082	count	1
PF3D7_0616200	647	PF3D7-0616200	OK	StatusPB31:splines::ns(pseudotime, df = 1)	0.51018	0.264258	1.93061	0.0535651	0.659865	count	1
PF3D7_1033000	259	PF3D7-1033000	OK	StatusPB31:splines::ns(pseudotime, df = 1)	-1.838	0.952544	-1.92957	0.0536942	-1.45622	count	1
PF3D7_0923200	836	PF3D7-0923200	OK	StatusPB31:splines::ns(pseudotime, df = 1)	-1.07516	0.55744	-1.92874	0.0537975	-1.33812	count	1
PF3D7_0911700	320	PF3D7-0911700	OK	StatusPB31:splines::ns(pseudotime, df = 1)	0.945761	0.49044	1.92839	0.0538404	1.1952	count	1
PF3D7_0321700	434	PF3D7-0321700	OK	StatusPB31:splines::ns(pseudotime, df = 1)	0.673294	0.349196	1.92813	0.0538735	0.879346	count	1
PF3D7_1204400	18	PF3D7-1204400	OK	StatusPB31:splines::ns(pseudotime, df = 1)	-231.775	120.263	-1.92724	0.0539841	-0.298765	count	1
PF3D7_1035200	722	PF3D7-1035200	OK	StatusPB31:splines::ns(pseudotime, df = 1)	0.37304	0.193703	1.92584	0.0541591	0.529845	count	1
PF3D7_1361100	891	PF3D7-1361100	OK	StatusPB31:splines::ns(pseudotime, df = 1)	-0.712866	0.370292	-1.92515	0.0542453	-0.891345	count	1
PF3D7_0724700	1952	PF3D7-0724700	OK	StatusPB31:splines::ns(pseudotime, df = 1)	-0.627919	0.326285	-1.92445	0.0543327	-0.867499	count	1
PF3D7_0831000	145	PF3D7-0831000	OK	StatusPB31:splines::ns(pseudotime, df = 1)	2.64449	1.37487	1.92344	0.054459	3.39636	count	1
PF3D7_0601700	266	PF3D7-0601700	OK	StatusPB31:splines::ns(pseudotime, df = 1)	2.45779	1.27945	1.92098	0.0547691	3.2933	count	1
PF3D7_1025800	120	PF3D7-1025800	OK	StatusPB31:splines::ns(pseudotime, df = 1)	1.20459	0.627083	1.92095	0.0547727	1.20947	count	1
PF3D7_1221800	410	PF3D7-1221800	OK	StatusPB31:splines::ns(pseudotime, df = 1)	0.783673	0.40817	1.91997	0.0548964	0.997406	count	1
PF3D7_0319800	18	PF3D7-0319800	OK	StatusPB31:splines::ns(pseudotime, df = 1)	3.47995	1.81343	1.91899	0.05502	2.51732	count	1
PF3D7_0817900	694	PF3D7-0817900	OK	StatusPB31:splines::ns(pseudotime, df = 1)	0.497887	0.260092	1.91428	0.0556193	0.654635	count	1
PF3D7_0404400	18	PF3D7-0404400	OK	StatusPB31:splines::ns(pseudotime, df = 1)	9.94432	5.1955	1.91403	0.0556514	12.4682	count	1
PF3D7_0409900	24	PF3D7-0409900	OK	StatusPB31:splines::ns(pseudotime, df = 1)	2.5622	1.33943	1.9129	0.0557955	1.82771	count	1
PF3D7_1343700	761	PF3D7-1343700	OK	StatusPB31:splines::ns(pseudotime, df = 1)	-0.681739	0.356786	-1.91078	0.0560672	-0.820929	count	1
PF3D7_1477900	33	PF3D7-1477900	OK	StatusPB31:splines::ns(pseudotime, df = 1)	6.30823	3.30343	1.9096	0.0562188	7.89906	count	1
PF3D7_1216700	55	PF3D7-1216700	OK	StatusPB31:splines::ns(pseudotime, df = 1)	-3.79733	1.99014	-1.90808	0.0564158	-0.650982	count	1
PF3D7_1347800	10	PF3D7-1347800	OK	StatusPB31:splines::ns(pseudotime, df = 1)	-7.17576	3.76077	-1.90806	0.0564185	-0.0630796	count	1
PF3D7_0823500	56	PF3D7-0823500	OK	StatusPB31:splines::ns(pseudotime, df = 1)	-12.1165	6.35808	-1.90568	0.0567259	-1.00043	count	1
PF3D7_0806300	325	PF3D7-0806300	OK	StatusPB31:splines::ns(pseudotime, df = 1)	0.756977	0.397625	1.90375	0.0569775	0.929951	count	1
PF3D7_0936600	294	PF3D7-0936600	OK	StatusPB31:splines::ns(pseudotime, df = 1)	2.5711	1.35125	1.90276	0.0571068	3.48708	count	1
PF3D7_0317200	1001	PF3D7-0317200	OK	StatusPB31:splines::ns(pseudotime, df = 1)	0.397519	0.209001	1.90199	0.0572069	0.547776	count	1
PF3D7_0510300	4	PF3D7-0510300	OK	StatusPB31:splines::ns(pseudotime, df = 1)	1832.34	963.599	1.90156	0.0572636	Inf	count	1
PF3D7_1134900	101	PF3D7-1134900	OK	StatusPB31:splines::ns(pseudotime, df = 1)	-3.63332	1.91116	-1.90111	0.0573223	-1.05085	count	1
PF3D7_1211700	227	PF3D7-1211700	OK	StatusPB31:splines::ns(pseudotime, df = 1)	0.88321	0.464623	1.90092	0.0573475	1.03002	count	1
PF3D7_0609000	3362	PF3D7-0609000	OK	StatusPB31:splines::ns(pseudotime, df = 1)	-0.345184	0.181655	-1.90022	0.0574386	-0.488307	count	1
PF3D7_1444100	608	PF3D7-1444100	OK	StatusPB31:splines::ns(pseudotime, df = 1)	-0.74572	0.392491	-1.89997	0.0574718	-0.861256	count	1
PF3D7_1427400	249	PF3D7-1427400	OK	StatusPB31:splines::ns(pseudotime, df = 1)	1.33422	0.70244	1.8994	0.0575462	1.64958	count	1
PF3D7_0918900	719	PF3D7-0918900	OK	StatusPB31:splines::ns(pseudotime, df = 1)	-0.957251	0.503981	-1.89938	0.0575495	-1.15323	count	1
PF3D7_1335600	474	PF3D7-1335600	OK	StatusPB31:splines::ns(pseudotime, df = 1)	-1.50014	0.790174	-1.8985	0.0576652	-1.57903	count	1
PF3D7_0609500	8	PF3D7-0609500	OK	StatusPB31:splines::ns(pseudotime, df = 1)	-9.97206	5.25294	-1.89838	0.0576809	-0.0331281	count	1
PF3D7_0618100	223	PF3D7-0618100	OK	StatusPB31:splines::ns(pseudotime, df = 1)	-0.794809	0.418789	-1.89787	0.0577476	-0.476696	count	1
PF3D7_1313100	42	PF3D7-1313100	OK	StatusPB31:splines::ns(pseudotime, df = 1)	-4.40163	2.31926	-1.89786	0.0577491	-0.431449	count	1
PF3D7_MIT01300	1497	PF3D7-MIT01300	OK	StatusPB31:splines::ns(pseudotime, df = 1)	-0.392733	0.207148	-1.89591	0.0580068	-0.533855	count	1
PF3D7_0505600	472	PF3D7-0505600	OK	StatusPB31:splines::ns(pseudotime, df = 1)	-1.55852	0.822342	-1.89522	0.0580978	-1.68165	count	1
PF3D7_0914200	393	PF3D7-0914200	OK	StatusPB31:splines::ns(pseudotime, df = 1)	-0.992365	0.524298	-1.89275	0.0584261	-0.92727	count	1
PF3D7_1014900	701	PF3D7-1014900	OK	StatusPB31:splines::ns(pseudotime, df = 1)	0.432463	0.228547	1.89223	0.0584955	0.596573	count	1
PF3D7_1008700	644	PF3D7-1008700	OK	StatusPB31:splines::ns(pseudotime, df = 1)	-0.702877	0.37152	-1.8919	0.0585394	-0.880288	count	1
PF3D7_1019900	352	PF3D7-1019900	OK	StatusPB31:splines::ns(pseudotime, df = 1)	0.699419	0.369891	1.89088	0.0586758	0.629538	count	1
PF3D7_1405000	260	PF3D7-1405000	OK	StatusPB31:splines::ns(pseudotime, df = 1)	-1.35124	0.714633	-1.89081	0.0586843	-1.09766	count	1
PF3D7_0932100	785	PF3D7-0932100	OK	StatusPB31:splines::ns(pseudotime, df = 1)	-0.319634	0.169107	-1.89013	0.0587753	-0.38065	count	1
PF3D7_0210700	63	PF3D7-0210700	OK	StatusPB31:splines::ns(pseudotime, df = 1)	-1.9966	1.05721	-1.88855	0.0589877	-0.0305624	count	1
PF3D7_1001700	1301	PF3D7-1001700	OK	StatusPB31:splines::ns(pseudotime, df = 1)	-0.482981	0.255826	-1.88793	0.0590707	-0.655466	count	1
PF3D7_1033800	6	PF3D7-1033800	OK	StatusPB31:splines::ns(pseudotime, df = 1)	10.2853	5.46224	1.88298	0.0597375	11.4728	count	1
PF3D7_0804800	990	PF3D7-0804800	OK	StatusPB31:splines::ns(pseudotime, df = 1)	-0.922187	0.490285	-1.88092	0.0600176	-1.18355	count	1
PF3D7_1346700	27	PF3D7-1346700	OK	StatusPB31:splines::ns(pseudotime, df = 1)	-15.8182	8.41227	-1.88037	0.0600924	-0.404599	count	1
PF3D7_0522300	485	PF3D7-0522300	OK	StatusPB31:splines::ns(pseudotime, df = 1)	1.30552	0.694858	1.87883	0.0603021	1.74987	count	1
PF3D7_0523200	189	PF3D7-0523200	OK	StatusPB31:splines::ns(pseudotime, df = 1)	-1.92278	1.02434	-1.87708	0.0605422	-1.21951	count	1
PF3D7_0529400	982	PF3D7-0529400	OK	StatusPB31:splines::ns(pseudotime, df = 1)	0.367956	0.196035	1.87699	0.0605544	0.501686	count	1
PF3D7_0405400	2953	PF3D7-0405400	OK	StatusPB31:splines::ns(pseudotime, df = 1)	-0.45057	0.240053	-1.87696	0.0605586	-0.634785	count	1
PF3D7_1002700	191	PF3D7-1002700	OK	StatusPB31:splines::ns(pseudotime, df = 1)	1.15507	0.615998	1.87512	0.0608108	1.32813	count	1
PF3D7_0907400	996	PF3D7-0907400	OK	StatusPB31:splines::ns(pseudotime, df = 1)	0.652955	0.348574	1.87322	0.0610737	0.895805	count	1
PF3D7_0621800	1571	PF3D7-0621800	OK	StatusPB31:splines::ns(pseudotime, df = 1)	0.690531	0.368727	1.87275	0.0611386	0.966853	count	1
PF3D7_1011700	1031	PF3D7-1011700	OK	StatusPB31:splines::ns(pseudotime, df = 1)	-0.913477	0.487945	-1.87209	0.0612293	-1.19055	count	1
PF3D7_0404600	2240	PF3D7-0404600	OK	StatusPB31:splines::ns(pseudotime, df = 1)	-0.785637	0.41969	-1.87195	0.0612493	-1.10034	count	1
PF3D7_1243400	183	PF3D7-1243400	OK	StatusPB31:splines::ns(pseudotime, df = 1)	-0.857381	0.459079	-1.86761	0.0618519	-0.191572	count	1
PF3D7_0506800	870	PF3D7-0506800	OK	StatusPB31:splines::ns(pseudotime, df = 1)	-0.981562	0.525757	-1.86695	0.0619437	-1.23672	count	1
PF3D7_0302900	778	PF3D7-0302900	OK	StatusPB31:splines::ns(pseudotime, df = 1)	-0.894344	0.479274	-1.86604	0.062071	-1.11673	count	1
PF3D7_0718000	119	PF3D7-0718000	OK	StatusPB31:splines::ns(pseudotime, df = 1)	-3.25993	1.74739	-1.8656	0.062133	-1.27034	count	1
PF3D7_0220600	854	PF3D7-0220600	OK	StatusPB31:splines::ns(pseudotime, df = 1)	0.917563	0.491885	1.8654	0.0621602	1.26806	count	1
PF3D7_0803100	1844	PF3D7-0803100	OK	StatusPB31:splines::ns(pseudotime, df = 1)	-0.554506	0.29762	-1.86314	0.0624785	-0.763118	count	1
PF3D7_0415400	964	PF3D7-0415400	OK	StatusPB31:splines::ns(pseudotime, df = 1)	-0.701879	0.37682	-1.86264	0.0625487	-0.892941	count	1
PF3D7_1402000	544	PF3D7-1402000	OK	StatusPB31:splines::ns(pseudotime, df = 1)	-0.975852	0.524169	-1.86171	0.0626788	-1.09735	count	1
PF3D7_0706100	379	PF3D7-0706100	OK	StatusPB31:splines::ns(pseudotime, df = 1)	0.737444	0.396579	1.85951	0.0629899	0.904565	count	1
PF3D7_1423300	350	PF3D7-1423300	OK	StatusPB31:splines::ns(pseudotime, df = 1)	-0.392037	0.211486	-1.85373	0.0638131	-0.230089	count	1
PF3D7_1322100	1309	PF3D7-1322100	OK	StatusPB31:splines::ns(pseudotime, df = 1)	-0.992207	0.5355	-1.85286	0.0639381	-1.32765	count	1
PF3D7_1434600	740	PF3D7-1434600	OK	StatusPB31:splines::ns(pseudotime, df = 1)	0.964823	0.520787	1.85262	0.0639719	1.31563	count	1
PF3D7_0824100	160	PF3D7-0824100	OK	StatusPB31:splines::ns(pseudotime, df = 1)	1.06011	0.572569	1.8515	0.0641336	1.04123	count	1
PF3D7_1137500	121	PF3D7-1137500	OK	StatusPB31:splines::ns(pseudotime, df = 1)	-1.42567	0.770743	-1.84973	0.0643878	-0.765444	count	1
PF3D7_1114200	350	PF3D7-1114200	OK	StatusPB31:splines::ns(pseudotime, df = 1)	-2.0053	1.08413	-1.84968	0.0643952	-1.90505	count	1
PF3D7_0304900	87	PF3D7-0304900	OK	StatusPB31:splines::ns(pseudotime, df = 1)	-5.13096	2.77418	-1.84954	0.0644152	-1.15531	count	1
PF3D7_0217100	304	PF3D7-0217100	OK	StatusPB31:splines::ns(pseudotime, df = 1)	0.882953	0.477846	1.84778	0.0646701	1.0765	count	1
PF3D7_1100200	47	PF3D7-1100200	OK	StatusPB31:splines::ns(pseudotime, df = 1)	12.218	6.61651	1.84659	0.0648421	17.4722	count	1
PF3D7_1442600	448	PF3D7-1442600	OK	StatusPB31:splines::ns(pseudotime, df = 1)	1.30368	0.706433	1.84544	0.0650092	1.76162	count	1
PF3D7_0934400	540	PF3D7-0934400	OK	StatusPB31:splines::ns(pseudotime, df = 1)	0.769165	0.41681	1.84536	0.0650208	1.00018	count	1
PF3D7_1123900	334	PF3D7-1123900	OK	StatusPB31:splines::ns(pseudotime, df = 1)	1.32026	0.715641	1.84486	0.0650937	1.69387	count	1
PF3D7_1461800	146	PF3D7-1461800	OK	StatusPB31:splines::ns(pseudotime, df = 1)	-6.67756	3.62033	-1.84446	0.0651514	-2.21722	count	1
PF3D7_1478900	236	PF3D7-1478900	OK	StatusPB31:splines::ns(pseudotime, df = 1)	-3.82525	2.07794	-1.84089	0.065674	-3.72832	count	1
PF3D7_0404100	97	PF3D7-0404100	OK	StatusPB31:splines::ns(pseudotime, df = 1)	-2.71529	1.47555	-1.84018	0.0657775	-1.08793	count	1
PF3D7_0323700	1522	PF3D7-0323700	OK	StatusPB31:splines::ns(pseudotime, df = 1)	-0.611208	0.33284	-1.83634	0.0663426	-0.829968	count	1
PF3D7_1417200	3166	PF3D7-1417200	OK	StatusPB31:splines::ns(pseudotime, df = 1)	-0.35089	0.191198	-1.83522	0.0665096	-0.495032	count	1
PF3D7_0909600	400	PF3D7-0909600	OK	StatusPB31:splines::ns(pseudotime, df = 1)	0.694778	0.378587	1.83519	0.0665139	0.891169	count	1
PF3D7_1341000	40	PF3D7-1341000	OK	StatusPB31:splines::ns(pseudotime, df = 1)	3.52391	1.9205	1.83489	0.0665583	3.81049	count	1
PF3D7_0532500	287	PF3D7-0532500	OK	StatusPB31:splines::ns(pseudotime, df = 1)	1.6266	0.887585	1.83262	0.0668954	2.15831	count	1
PF3D7_1239700	555	PF3D7-1239700	OK	StatusPB31:splines::ns(pseudotime, df = 1)	0.759749	0.414628	1.83236	0.0669332	1.0044	count	1
PF3D7_0203500	84	PF3D7-0203500	OK	StatusPB31:splines::ns(pseudotime, df = 1)	2.23551	1.22029	1.83196	0.0669935	2.4714	count	1
PF3D7_0732900	56	PF3D7-0732900	OK	StatusPB31:splines::ns(pseudotime, df = 1)	6.08619	3.32477	1.83056	0.0672017	8.51097	count	1
PF3D7_0720000	105	PF3D7-0720000	OK	StatusPB31:splines::ns(pseudotime, df = 1)	-3.87318	2.11645	-1.83004	0.0672802	-1.18831	count	1
PF3D7_1138000	393	PF3D7-1138000	OK	StatusPB31:splines::ns(pseudotime, df = 1)	0.582495	0.318408	1.8294	0.0673759	0.777798	count	1
PF3D7_1474300	460	PF3D7-1474300	OK	StatusPB31:splines::ns(pseudotime, df = 1)	-1.19121	0.651183	-1.8293	0.0673911	-1.28104	count	1
PF3D7_1017000	386	PF3D7-1017000	OK	StatusPB31:splines::ns(pseudotime, df = 1)	0.735413	0.402067	1.82908	0.0674235	0.913043	count	1
PF3D7_1358200	985	PF3D7-1358200	OK	StatusPB31:splines::ns(pseudotime, df = 1)	-0.924287	0.505948	-1.82684	0.0677593	-1.19548	count	1
PF3D7_1130100	3959	PF3D7-1130100	OK	StatusPB31:splines::ns(pseudotime, df = 1)	-0.369372	0.202248	-1.82633	0.0678361	-0.524842	count	1
PF3D7_0102100	48	PF3D7-0102100	OK	StatusPB31:splines::ns(pseudotime, df = 1)	-11.4369	6.27765	-1.82184	0.0685149	-0.728529	count	1
PF3D7_1122500	430	PF3D7-1122500	OK	StatusPB31:splines::ns(pseudotime, df = 1)	0.693238	0.380839	1.82029	0.0687505	0.894774	count	1
PF3D7_1024800	3988	PF3D7-1024800	OK	StatusPB31:splines::ns(pseudotime, df = 1)	-0.530601	0.291547	-1.81995	0.0688034	-0.755913	count	1
PF3D7_1478000	533	PF3D7-1478000	OK	StatusPB31:splines::ns(pseudotime, df = 1)	3.09074	1.69889	1.81927	0.0689068	4.40075	count	1
PF3D7_0613100	334	PF3D7-0613100	OK	StatusPB31:splines::ns(pseudotime, df = 1)	-1.03822	0.570811	-1.81885	0.0689702	-0.898101	count	1
PF3D7_0309300	194	PF3D7-0309300	OK	StatusPB31:splines::ns(pseudotime, df = 1)	-2.59238	1.42543	-1.81866	0.068999	-1.56289	count	1
PF3D7_1326700	158	PF3D7-1326700	OK	StatusPB31:splines::ns(pseudotime, df = 1)	1.36193	0.749253	1.81772	0.0691432	1.49383	count	1
PF3D7_1426000	3162	PF3D7-1426000	OK	StatusPB31:splines::ns(pseudotime, df = 1)	0.383162	0.210917	1.81665	0.0693071	0.544386	count	1
PF3D7_1233100	481	PF3D7-1233100	OK	StatusPB31:splines::ns(pseudotime, df = 1)	-1.30556	0.71879	-1.81633	0.069356	-1.43707	count	1
PF3D7_0401500	212	PF3D7-0401500	OK	StatusPB31:splines::ns(pseudotime, df = 1)	1.85246	1.02039	1.81543	0.0694935	2.42808	count	1
PF3D7_1143200	216	PF3D7-1143200	OK	StatusPB31:splines::ns(pseudotime, df = 1)	0.899003	0.495412	1.81466	0.0696129	1.05521	count	1
PF3D7_1444800	3231	PF3D7-1444800	OK	StatusPB31:splines::ns(pseudotime, df = 1)	0.403022	0.222114	1.81448	0.0696398	0.574514	count	1
PF3D7_1441200	2018	PF3D7-1441200	OK	StatusPB31:splines::ns(pseudotime, df = 1)	0.474974	0.261832	1.81404	0.0697071	0.667359	count	1
PF3D7_0724300	98	PF3D7-0724300	OK	StatusPB31:splines::ns(pseudotime, df = 1)	-1.96126	1.08169	-1.81314	0.0698465	-0.75272	count	1
PF3D7_0709900	136	PF3D7-0709900	OK	StatusPB31:splines::ns(pseudotime, df = 1)	-0.987643	0.544797	-1.81286	0.0698891	-0.520707	count	1
PF3D7_0216700	861	PF3D7-0216700	OK	StatusPB31:splines::ns(pseudotime, df = 1)	-0.645755	0.356292	-1.81243	0.0699557	-0.853037	count	1
PF3D7_1232000	171	PF3D7-1232000	OK	StatusPB31:splines::ns(pseudotime, df = 1)	1.34315	0.741122	1.81233	0.0699722	1.54027	count	1
PF3D7_1477300	355	PF3D7-1477300	OK	StatusPB31:splines::ns(pseudotime, df = 1)	2.05336	1.13402	1.81069	0.0702251	2.79302	count	1
PF3D7_1022300	38	PF3D7-1022300	OK	StatusPB31:splines::ns(pseudotime, df = 1)	-2.63382	1.45507	-1.81009	0.0703173	-0.281187	count	1
PF3D7_1472200	2360	PF3D7-1472200	OK	StatusPB31:splines::ns(pseudotime, df = 1)	-0.666996	0.368956	-1.80779	0.0706748	-0.935434	count	1
PF3D7_1444600	116	PF3D7-1444600	OK	StatusPB31:splines::ns(pseudotime, df = 1)	1.26137	0.69792	1.80732	0.0707481	1.26505	count	1
PF3D7_1473500	448	PF3D7-1473500	OK	StatusPB31:splines::ns(pseudotime, df = 1)	-1.30177	0.72037	-1.80709	0.0707848	-1.34655	count	1
PF3D7_0626700	326	PF3D7-0626700	OK	StatusPB31:splines::ns(pseudotime, df = 1)	1.45852	0.809145	1.80255	0.0714951	1.90339	count	1
PF3D7_0307700	958	PF3D7-0307700	OK	StatusPB31:splines::ns(pseudotime, df = 1)	0.344076	0.190971	1.80172	0.0716259	0.461994	count	1
PF3D7_0924900	5	PF3D7-0924900	OK	StatusPB31:splines::ns(pseudotime, df = 1)	5.18144	2.87675	1.80115	0.0717162	3.05548	count	1
PF3D7_0215700	647	PF3D7-0215700	OK	StatusPB31:splines::ns(pseudotime, df = 1)	-1.07889	0.599122	-1.80079	0.071772	-1.28023	count	1
PF3D7_1473600	202	PF3D7-1473600	OK	StatusPB31:splines::ns(pseudotime, df = 1)	1.34232	0.745516	1.80052	0.0718149	1.5782	count	1
PF3D7_1339000	6	PF3D7-1339000	OK	StatusPB31:splines::ns(pseudotime, df = 1)	-13.8938	7.72262	-1.79911	0.072038	-1.01282e-05	count	1
PF3D7_1009600	585	PF3D7-1009600	OK	StatusPB31:splines::ns(pseudotime, df = 1)	0.834791	0.464049	1.79893	0.0720665	1.11453	count	1
PF3D7_0211400	15	PF3D7-0211400	OK	StatusPB31:splines::ns(pseudotime, df = 1)	-44.6332	24.8251	-1.79791	0.0722283	-0.11668	count	1
PF3D7_0307300	12	PF3D7-0307300	OK	StatusPB31:splines::ns(pseudotime, df = 1)	-5.73293	3.18923	-1.79759	0.0722784	-0.0472626	count	1
PF3D7_1472400	511	PF3D7-1472400	OK	StatusPB31:splines::ns(pseudotime, df = 1)	-0.816141	0.454482	-1.79576	0.0725689	-0.899288	count	1
PF3D7_1428100	257	PF3D7-1428100	OK	StatusPB31:splines::ns(pseudotime, df = 1)	1.02222	0.569388	1.7953	0.0726423	1.19673	count	1
PF3D7_0829700	37	PF3D7-0829700	OK	StatusPB31:splines::ns(pseudotime, df = 1)	-4.4899	2.50152	-1.79487	0.0727112	-0.307334	count	1
PF3D7_1341300	4876	PF3D7-1341300	OK	StatusPB31:splines::ns(pseudotime, df = 1)	0.348082	0.194051	1.79377	0.0728871	0.49884	count	1
PF3D7_1351100	464	PF3D7-1351100	OK	StatusPB31:splines::ns(pseudotime, df = 1)	-1.37176	0.76499	-1.79318	0.072981	-1.48364	count	1
PF3D7_0726050	130	PF3D7-0726050	OK	StatusPB31:splines::ns(pseudotime, df = 1)	3.23751	1.80559	1.79305	0.0730016	4.09232	count	1
PF3D7_1225800	1285	PF3D7-1225800	OK	StatusPB31:splines::ns(pseudotime, df = 1)	0.614252	0.342597	1.79293	0.0730206	0.855724	count	1
PF3D7_0419900	3146	PF3D7-0419900	OK	StatusPB31:splines::ns(pseudotime, df = 1)	-0.359184	0.200427	-1.7921	0.073154	-0.508551	count	1
PF3D7_1127100	615	PF3D7-1127100	OK	StatusPB31:splines::ns(pseudotime, df = 1)	0.535371	0.298795	1.79177	0.0732067	0.713897	count	1
PF3D7_1112100	1100	PF3D7-1112100	OK	StatusPB31:splines::ns(pseudotime, df = 1)	0.303995	0.169672	1.79166	0.0732242	0.41552	count	1
PF3D7_1123100	2485	PF3D7-1123100	OK	StatusPB31:splines::ns(pseudotime, df = 1)	-0.354496	0.198156	-1.78898	0.0736554	-0.496177	count	1
PF3D7_1250200	1580	PF3D7-1250200	OK	StatusPB31:splines::ns(pseudotime, df = 1)	-0.329822	0.184491	-1.78774	0.0738549	-0.437572	count	1
PF3D7_0513400	36	PF3D7-0513400	OK	StatusPB31:splines::ns(pseudotime, df = 1)	-5.77247	3.23016	-1.78705	0.0739653	-0.39652	count	1
PF3D7_1022200	259	PF3D7-1022200	OK	StatusPB31:splines::ns(pseudotime, df = 1)	1.05406	0.589842	1.78702	0.073971	1.2885	count	1
PF3D7_0423400	362	PF3D7-0423400	OK	StatusPB31:splines::ns(pseudotime, df = 1)	0.587066	0.328599	1.78657	0.0740434	0.652946	count	1
PF3D7_1330500	226	PF3D7-1330500	OK	StatusPB31:splines::ns(pseudotime, df = 1)	-1.07236	0.600302	-1.78637	0.0740762	-0.933154	count	1
PF3D7_1475400	242	PF3D7-1475400	OK	StatusPB31:splines::ns(pseudotime, df = 1)	-1.08284	0.606171	-1.78636	0.0740768	-0.907159	count	1
PF3D7_0805400	432	PF3D7-0805400	OK	StatusPB31:splines::ns(pseudotime, df = 1)	0.980616	0.549479	1.78463	0.0743583	1.26816	count	1
PF3D7_1447100	2348	PF3D7-1447100	OK	StatusPB31:splines::ns(pseudotime, df = 1)	-0.64387	0.361275	-1.78222	0.0747506	-0.895807	count	1
PF3D7_1127600	396	PF3D7-1127600	OK	StatusPB31:splines::ns(pseudotime, df = 1)	0.672578	0.377458	1.78187	0.0748078	0.751661	count	1
PF3D7_1102300	82	PF3D7-1102300	OK	StatusPB31:splines::ns(pseudotime, df = 1)	3.87271	2.17358	1.78172	0.0748314	4.80836	count	1
PF3D7_1349400	370	PF3D7-1349400	OK	StatusPB31:splines::ns(pseudotime, df = 1)	-1.47924	0.830486	-1.78117	0.074921	-1.42161	count	1
PF3D7_0320900	1776	PF3D7-0320900	OK	StatusPB31:splines::ns(pseudotime, df = 1)	0.24396	0.136979	1.78101	0.0749475	0.335191	count	1
PF3D7_0811900	689	PF3D7-0811900	OK	StatusPB31:splines::ns(pseudotime, df = 1)	0.610938	0.343135	1.78046	0.0750379	0.833071	count	1
PF3D7_0928600	121	PF3D7-0928600	OK	StatusPB31:splines::ns(pseudotime, df = 1)	1.6884	0.950259	1.77678	0.0756411	1.86598	count	1
PF3D7_1436600	382	PF3D7-1436600	OK	StatusPB31:splines::ns(pseudotime, df = 1)	-0.387874	0.218359	-1.77632	0.075717	-0.275124	count	1
PF3D7_0410900	583	PF3D7-0410900	OK	StatusPB31:splines::ns(pseudotime, df = 1)	-1.23095	0.693184	-1.77579	0.0758037	-1.43258	count	1
PF3D7_1420000	323	PF3D7-1420000	OK	StatusPB31:splines::ns(pseudotime, df = 1)	-1.40438	0.790849	-1.77579	0.0758041	-1.28964	count	1
PF3D7_1440500	227	PF3D7-1440500	OK	StatusPB31:splines::ns(pseudotime, df = 1)	1.5649	0.88133	1.77561	0.0758345	1.93836	count	1
PF3D7_0216300	373	PF3D7-0216300	OK	StatusPB31:splines::ns(pseudotime, df = 1)	-1.24739	0.702883	-1.77468	0.0759881	-1.25548	count	1
PF3D7_1321500	495	PF3D7-1321500	OK	StatusPB31:splines::ns(pseudotime, df = 1)	0.436768	0.246179	1.77419	0.0760684	0.553873	count	1
PF3D7_0906100	121	PF3D7-0906100	OK	StatusPB31:splines::ns(pseudotime, df = 1)	1.19897	0.676283	1.77289	0.0762845	1.21364	count	1
PF3D7_0719500	541	PF3D7-0719500	OK	StatusPB31:splines::ns(pseudotime, df = 1)	0.791547	0.447317	1.76954	0.0768398	1.04357	count	1
PF3D7_0308300	230	PF3D7-0308300	OK	StatusPB31:splines::ns(pseudotime, df = 1)	-0.970371	0.549477	-1.76599	0.077434	-0.276854	count	1
PF3D7_0624000	455	PF3D7-0624000	OK	StatusPB31:splines::ns(pseudotime, df = 1)	0.869395	0.492439	1.76549	0.0775187	1.10723	count	1
PF3D7_1004400	939	PF3D7-1004400	OK	StatusPB31:splines::ns(pseudotime, df = 1)	0.641903	0.363642	1.7652	0.0775662	0.874947	count	1
PF3D7_1211200	1243	PF3D7-1211200	OK	StatusPB31:splines::ns(pseudotime, df = 1)	-0.721062	0.408689	-1.76433	0.0777131	-0.963721	count	1
PF3D7_1016600	93	PF3D7-1016600	OK	StatusPB31:splines::ns(pseudotime, df = 1)	-4.7271	2.67958	-1.76412	0.0777485	-1.25253	count	1
PF3D7_1144400	122	PF3D7-1144400	OK	StatusPB31:splines::ns(pseudotime, df = 1)	-4.53249	2.56973	-1.7638	0.0778023	-1.57394	count	1
PF3D7_0926200	805	PF3D7-0926200	OK	StatusPB31:splines::ns(pseudotime, df = 1)	0.674863	0.382631	1.76374	0.0778124	0.913079	count	1
PF3D7_0615600	1554	PF3D7-0615600	OK	StatusPB31:splines::ns(pseudotime, df = 1)	-0.641513	0.363884	-1.76296	0.0779444	-0.871887	count	1
PF3D7_0408500	320	PF3D7-0408500	OK	StatusPB31:splines::ns(pseudotime, df = 1)	0.790873	0.4488	1.76219	0.0780732	0.994564	count	1
PF3D7_0506900	512	PF3D7-0506900	OK	StatusPB31:splines::ns(pseudotime, df = 1)	0.39475	0.224011	1.76219	0.0780738	0.502869	count	1
PF3D7_0301400	451	PF3D7-0301400	OK	StatusPB31:splines::ns(pseudotime, df = 1)	1.02268	0.580362	1.76214	0.0780819	1.34685	count	1
PF3D7_1416500	269	PF3D7-1416500	OK	StatusPB31:splines::ns(pseudotime, df = 1)	1.60011	0.908601	1.76107	0.0782637	2.11684	count	1
PF3D7_0514600	74	PF3D7-0514600	OK	StatusPB31:splines::ns(pseudotime, df = 1)	-3.5558	2.02062	-1.75975	0.0784867	-0.748872	count	1
PF3D7_1031200	207	PF3D7-1031200	OK	StatusPB31:splines::ns(pseudotime, df = 1)	-0.567176	0.322557	-1.75837	0.0787213	-0.384276	count	1
PF3D7_0503100	429	PF3D7-0503100	OK	StatusPB31:splines::ns(pseudotime, df = 1)	-1.06018	0.603026	-1.75811	0.078766	-1.13494	count	1
PF3D7_0910500	756	PF3D7-0910500	OK	StatusPB31:splines::ns(pseudotime, df = 1)	0.492938	0.28066	1.75635	0.079065	0.627879	count	1
PF3D7_0722200	509	PF3D7-0722200	OK	StatusPB31:splines::ns(pseudotime, df = 1)	0.29949	0.170591	1.7556	0.0791929	0.411153	count	1
PF3D7_1224200	87	PF3D7-1224200	OK	StatusPB31:splines::ns(pseudotime, df = 1)	-1.22382	0.697293	-1.7551	0.0792791	-0.178512	count	1
PF3D7_0310900	144	PF3D7-0310900	OK	StatusPB31:splines::ns(pseudotime, df = 1)	1.29003	0.735352	1.7543	0.0794167	1.40671	count	1
PF3D7_1460500	480	PF3D7-1460500	OK	StatusPB31:splines::ns(pseudotime, df = 1)	0.7132	0.406575	1.75417	0.0794392	0.937723	count	1
PF3D7_0629100	184	PF3D7-0629100	OK	StatusPB31:splines::ns(pseudotime, df = 1)	-1.46586	0.836001	-1.75342	0.0795668	-0.960612	count	1
PF3D7_0401900	47	PF3D7-0401900	OK	StatusPB31:splines::ns(pseudotime, df = 1)	6.85832	3.91339	1.75253	0.0797205	9.30417	count	1
PF3D7_1416400	50	PF3D7-1416400	OK	StatusPB31:splines::ns(pseudotime, df = 1)	-7.49488	4.27965	-1.75128	0.0799343	-0.912527	count	1
PF3D7_0803300	53	PF3D7-0803300	OK	StatusPB31:splines::ns(pseudotime, df = 1)	1.83057	1.04606	1.74997	0.0801613	1.56503	count	1
PF3D7_0316000	237	PF3D7-0316000	OK	StatusPB31:splines::ns(pseudotime, df = 1)	-1.08813	0.623201	-1.74603	0.0808433	-1.08884	count	1
PF3D7_1437700	56	PF3D7-1437700	OK	StatusPB31:splines::ns(pseudotime, df = 1)	-2.46951	1.41446	-1.7459	0.0808654	-0.574343	count	1
PF3D7_1147600	141	PF3D7-1147600	OK	StatusPB31:splines::ns(pseudotime, df = 1)	-1.31797	0.755257	-1.74506	0.0810115	-0.863269	count	1
PF3D7_MIT04200	1253	PF3D7-MIT04200	OK	StatusPB31:splines::ns(pseudotime, df = 1)	-0.416886	0.238921	-1.74487	0.0810449	-0.554299	count	1
PF3D7_1308000	507	PF3D7-1308000	OK	StatusPB31:splines::ns(pseudotime, df = 1)	0.353297	0.202554	1.74421	0.0811589	0.45524	count	1
PF3D7_0706800	7	PF3D7-0706800	OK	StatusPB31:splines::ns(pseudotime, df = 1)	11.7236	6.72305	1.74379	0.0812323	13.5875	count	1
PF3D7_0610900	1817	PF3D7-0610900	OK	StatusPB31:splines::ns(pseudotime, df = 1)	-0.526371	0.301947	-1.74326	0.0813254	-0.722239	count	1
PF3D7_1448600	130	PF3D7-1448600	OK	StatusPB31:splines::ns(pseudotime, df = 1)	1.59081	0.912675	1.74302	0.081368	1.78073	count	1
PF3D7_1113000	375	PF3D7-1113000	OK	StatusPB31:splines::ns(pseudotime, df = 1)	0.542297	0.311388	1.74155	0.0816245	0.725256	count	1
PF3D7_1214900	31	PF3D7-1214900	OK	StatusPB31:splines::ns(pseudotime, df = 1)	1.86729	1.07265	1.74082	0.0817525	1.11881	count	1
PF3D7_0801100	141	PF3D7-0801100	OK	StatusPB31:splines::ns(pseudotime, df = 1)	-1.65096	0.949128	-1.73945	0.0819933	-1.03351	count	1
PF3D7_1342100	679	PF3D7-1342100	OK	StatusPB31:splines::ns(pseudotime, df = 1)	-0.576131	0.331262	-1.7392	0.0820365	-0.690494	count	1
PF3D7_0207800	319	PF3D7-0207800	OK	StatusPB31:splines::ns(pseudotime, df = 1)	0.617475	0.355073	1.73901	0.0820702	0.779662	count	1
PF3D7_1313500	107	PF3D7-1313500	OK	StatusPB31:splines::ns(pseudotime, df = 1)	-0.85003	0.489101	-1.73794	0.0822577	-0.270266	count	1
PF3D7_0204600	669	PF3D7-0204600	OK	StatusPB31:splines::ns(pseudotime, df = 1)	-1.10591	0.636684	-1.73698	0.0824272	-1.32663	count	1
PF3D7_1136800	426	PF3D7-1136800	OK	StatusPB31:splines::ns(pseudotime, df = 1)	1.13552	0.654156	1.73586	0.0826262	1.49041	count	1
PF3D7_1018900	73	PF3D7-1018900	OK	StatusPB31:splines::ns(pseudotime, df = 1)	2.38286	1.37345	1.73495	0.0827873	2.6448	count	1
PF3D7_0627500	1965	PF3D7-0627500	OK	StatusPB31:splines::ns(pseudotime, df = 1)	-0.537267	0.309698	-1.73481	0.0828116	-0.736056	count	1
PF3D7_1219700	5	PF3D7-1219700	OK	StatusPB31:splines::ns(pseudotime, df = 1)	5.93837	3.42342	1.73463	0.0828432	4.24147	count	1
PF3D7_1209300	911	PF3D7-1209300	OK	StatusPB31:splines::ns(pseudotime, df = 1)	0.323176	0.186357	1.73417	0.0829243	0.421323	count	1
PF3D7_1333700	437	PF3D7-1333700	OK	StatusPB31:splines::ns(pseudotime, df = 1)	-0.566227	0.327048	-1.73133	0.0834308	-0.536088	count	1
PF3D7_1035600	194	PF3D7-1035600	OK	StatusPB31:splines::ns(pseudotime, df = 1)	0.588498	0.33996	1.73108	0.0834742	0.512708	count	1
PF3D7_0522600	282	PF3D7-0522600	OK	StatusPB31:splines::ns(pseudotime, df = 1)	0.429721	0.248503	1.72924	0.0838035	0.420946	count	1
PF3D7_0613700	480	PF3D7-0613700	OK	StatusPB31:splines::ns(pseudotime, df = 1)	0.692269	0.400844	1.72703	0.0841997	0.894499	count	1
PF3D7_0113000	6461	PF3D7-0113000	OK	StatusPB31:splines::ns(pseudotime, df = 1)	0.366919	0.21251	1.7266	0.0842769	0.528458	count	1
PF3D7_0201500	1340	PF3D7-0201500	OK	StatusPB31:splines::ns(pseudotime, df = 1)	0.747431	0.433052	1.72596	0.0843913	1.0491	count	1
PF3D7_0611100	18	PF3D7-0611100	OK	StatusPB31:splines::ns(pseudotime, df = 1)	2.50212	1.44991	1.72571	0.0844367	1.59857	count	1
PF3D7_0617300	27	PF3D7-0617300	OK	StatusPB31:splines::ns(pseudotime, df = 1)	2.86224	1.66009	1.72415	0.0847186	1.51579	count	1
PF3D7_1112800	43	PF3D7-1112800	OK	StatusPB31:splines::ns(pseudotime, df = 1)	-1.89791	1.10108	-1.72367	0.0848039	-0.192448	count	1
PF3D7_0405300	92	PF3D7-0405300	OK	StatusPB31:splines::ns(pseudotime, df = 1)	1.82545	1.05967	1.72267	0.0849861	1.91617	count	1
PF3D7_0414600	311	PF3D7-0414600	OK	StatusPB31:splines::ns(pseudotime, df = 1)	0.495724	0.287792	1.7225	0.0850154	0.486392	count	1
PF3D7_1421200	1657	PF3D7-1421200	OK	StatusPB31:splines::ns(pseudotime, df = 1)	-0.587349	0.340992	-1.72247	0.0850216	-0.802051	count	1
PF3D7_0532600	150	PF3D7-0532600	OK	StatusPB31:splines::ns(pseudotime, df = 1)	2.8601	1.66285	1.72	0.0854704	3.84552	count	1
PF3D7_0525000	466	PF3D7-0525000	OK	StatusPB31:splines::ns(pseudotime, df = 1)	1.1438	0.66543	1.7189	0.0856706	1.53443	count	1
PF3D7_1328300	735	PF3D7-1328300	OK	StatusPB31:splines::ns(pseudotime, df = 1)	0.427687	0.248977	1.71778	0.0858742	0.550836	count	1
PF3D7_1001900	189	PF3D7-1001900	OK	StatusPB31:splines::ns(pseudotime, df = 1)	2.25151	1.31079	1.71768	0.085893	2.90291	count	1
PF3D7_0925700	529	PF3D7-0925700	OK	StatusPB31:splines::ns(pseudotime, df = 1)	1.05316	0.613199	1.71749	0.0859273	1.39639	count	1
PF3D7_1231300	135	PF3D7-1231300	OK	StatusPB31:splines::ns(pseudotime, df = 1)	-1.34166	0.781756	-1.71622	0.08616	-0.0610521	count	1
PF3D7_1416600	131	PF3D7-1416600	OK	StatusPB31:splines::ns(pseudotime, df = 1)	-1.22673	0.714819	-1.71614	0.0861729	-0.605748	count	1
PF3D7_0824700	57	PF3D7-0824700	OK	StatusPB31:splines::ns(pseudotime, df = 1)	-3.29992	1.92344	-1.71563	0.0862671	-0.737788	count	1
PF3D7_0509100	881	PF3D7-0509100	OK	StatusPB31:splines::ns(pseudotime, df = 1)	0.519876	0.303287	1.71414	0.0865412	0.726093	count	1
PF3D7_0815300	84	PF3D7-0815300	OK	StatusPB31:splines::ns(pseudotime, df = 1)	1.44672	0.84412	1.71388	0.086588	1.28046	count	1
PF3D7_0709400	518	PF3D7-0709400	OK	StatusPB31:splines::ns(pseudotime, df = 1)	-0.731108	0.42659	-1.71384	0.0865949	-0.881738	count	1
PF3D7_1370200	35	PF3D7-1370200	OK	StatusPB31:splines::ns(pseudotime, df = 1)	2.87047	1.67726	1.71141	0.087043	2.59175	count	1
PF3D7_0827400	40	PF3D7-0827400	OK	StatusPB31:splines::ns(pseudotime, df = 1)	3.10831	1.81635	1.71129	0.0870648	3.23621	count	1
PF3D7_1130600	518	PF3D7-1130600	OK	StatusPB31:splines::ns(pseudotime, df = 1)	-1.41938	0.829765	-1.71058	0.0871968	-1.60995	count	1
PF3D7_1143000	23	PF3D7-1143000	OK	StatusPB31:splines::ns(pseudotime, df = 1)	-3.95563	2.31309	-1.7101	0.087284	-0.217543	count	1
PF3D7_0905700	106	PF3D7-0905700	OK	StatusPB31:splines::ns(pseudotime, df = 1)	-2.27462	1.3308	-1.70921	0.0874497	-0.933585	count	1
PF3D7_0708500	1028	PF3D7-0708500	OK	StatusPB31:splines::ns(pseudotime, df = 1)	-0.818663	0.479332	-1.70792	0.0876878	-1.06983	count	1
PF3D7_1128000	2013	PF3D7-1128000	OK	StatusPB31:splines::ns(pseudotime, df = 1)	0.426981	0.250027	1.70774	0.087722	0.600091	count	1
PF3D7_0607600	223	PF3D7-0607600	OK	StatusPB31:splines::ns(pseudotime, df = 1)	0.789727	0.462679	1.70686	0.0878863	0.916361	count	1
PF3D7_0516700	847	PF3D7-0516700	OK	StatusPB31:splines::ns(pseudotime, df = 1)	0.438158	0.256727	1.70671	0.0879132	0.566017	count	1
PF3D7_1115900	201	PF3D7-1115900	OK	StatusPB31:splines::ns(pseudotime, df = 1)	-1.27379	0.746414	-1.70655	0.0879435	-0.89217	count	1
PF3D7_1444200	48	PF3D7-1444200	OK	StatusPB31:splines::ns(pseudotime, df = 1)	-1.52484	0.893708	-1.70619	0.0880098	-0.214736	count	1
PF3D7_1342800	279	PF3D7-1342800	OK	StatusPB31:splines::ns(pseudotime, df = 1)	1.24484	0.729944	1.7054	0.0881578	1.55425	count	1
PF3D7_1104900	585	PF3D7-1104900	OK	StatusPB31:splines::ns(pseudotime, df = 1)	-0.37636	0.220688	-1.7054	0.088158	-0.307156	count	1
PF3D7_0102500	471	PF3D7-0102500	OK	StatusPB31:splines::ns(pseudotime, df = 1)	-0.927411	0.543965	-1.70491	0.0882488	-1.22872	count	1
PF3D7_0409000	123	PF3D7-0409000	OK	StatusPB31:splines::ns(pseudotime, df = 1)	1.35738	0.796281	1.70465	0.0882979	1.49501	count	1
PF3D7_0314800	144	PF3D7-0314800	OK	StatusPB31:splines::ns(pseudotime, df = 1)	0.950008	0.557799	1.70314	0.0885801	1.04035	count	1
PF3D7_0607500	89	PF3D7-0607500	OK	StatusPB31:splines::ns(pseudotime, df = 1)	-2.23385	1.31207	-1.70254	0.0886914	-0.765252	count	1
PF3D7_1022100	503	PF3D7-1022100	OK	StatusPB31:splines::ns(pseudotime, df = 1)	1.38069	0.810987	1.70247	0.0887039	1.86316	count	1
PF3D7_1425800	502	PF3D7-1425800	OK	StatusPB31:splines::ns(pseudotime, df = 1)	0.617302	0.362727	1.70184	0.0888231	0.820316	count	1
PF3D7_1247800	55	PF3D7-1247800	OK	StatusPB31:splines::ns(pseudotime, df = 1)	1.38025	0.811644	1.70056	0.0890631	0.762011	count	1
PF3D7_1121300	241	PF3D7-1121300	OK	StatusPB31:splines::ns(pseudotime, df = 1)	0.992753	0.5838	1.7005	0.0890743	1.29075	count	1
PF3D7_0716100	1914	PF3D7-0716100	OK	StatusPB31:splines::ns(pseudotime, df = 1)	-0.699815	0.41163	-1.70011	0.0891485	-0.969133	count	1
PF3D7_1208200	455	PF3D7-1208200	OK	StatusPB31:splines::ns(pseudotime, df = 1)	1.0719	0.630541	1.69997	0.0891749	1.42313	count	1
PF3D7_1037000	360	PF3D7-1037000	OK	StatusPB31:splines::ns(pseudotime, df = 1)	0.709626	0.417461	1.69986	0.0891949	0.895907	count	1
PF3D7_1352900	1055	PF3D7-1352900	OK	StatusPB31:splines::ns(pseudotime, df = 1)	-2.28999	1.34775	-1.69912	0.0893343	-2.7028	count	1
PF3D7_0305600	416	PF3D7-0305600	OK	StatusPB31:splines::ns(pseudotime, df = 1)	0.698374	0.41197	1.69521	0.0900738	0.908669	count	1
PF3D7_1404700	52	PF3D7-1404700	OK	StatusPB31:splines::ns(pseudotime, df = 1)	-1.70722	1.00754	-1.69445	0.090218	-0.223854	count	1
PF3D7_1409500	104	PF3D7-1409500	OK	StatusPB31:splines::ns(pseudotime, df = 1)	-1.19313	0.704342	-1.69397	0.0903094	-0.304433	count	1
PF3D7_0811300	1510	PF3D7-0811300	OK	StatusPB31:splines::ns(pseudotime, df = 1)	-0.539998	0.318813	-1.69378	0.0903448	-0.734083	count	1
PF3D7_0514000	20	PF3D7-0514000	OK	StatusPB31:splines::ns(pseudotime, df = 1)	-2.8047	1.65616	-1.6935	0.090398	-0.139023	count	1
PF3D7_1356800	639	PF3D7-1356800	OK	StatusPB31:splines::ns(pseudotime, df = 1)	-0.257851	0.152298	-1.69307	0.090479	-0.325045	count	1
PF3D7_0602600	372	PF3D7-0602600	OK	StatusPB31:splines::ns(pseudotime, df = 1)	-1.63862	0.967991	-1.6928	0.0905306	-1.57804	count	1
PF3D7_1116500	241	PF3D7-1116500	OK	StatusPB31:splines::ns(pseudotime, df = 1)	0.655166	0.3875	1.69075	0.0909225	0.610184	count	1
PF3D7_1437100	104	PF3D7-1437100	OK	StatusPB31:splines::ns(pseudotime, df = 1)	-1.79204	1.06152	-1.68819	0.0914124	-0.845797	count	1
PF3D7_0931000	535	PF3D7-0931000	OK	StatusPB31:splines::ns(pseudotime, df = 1)	0.820537	0.486047	1.68818	0.0914135	1.09279	count	1
PF3D7_1450300	209	PF3D7-1450300	OK	StatusPB31:splines::ns(pseudotime, df = 1)	-2.14321	1.26961	-1.68809	0.0914321	-1.55991	count	1
PF3D7_1001800	171	PF3D7-1001800	OK	StatusPB31:splines::ns(pseudotime, df = 1)	-1.58204	0.937389	-1.68771	0.0915044	-0.956699	count	1
PF3D7_1216100	26	PF3D7-1216100	OK	StatusPB31:splines::ns(pseudotime, df = 1)	2.70118	1.60052	1.68769	0.0915075	2.20843	count	1
PF3D7_1471900	930	PF3D7-1471900	OK	StatusPB31:splines::ns(pseudotime, df = 1)	-0.83038	0.492104	-1.68741	0.0915625	-1.07381	count	1
PF3D7_0607900	215	PF3D7-0607900	OK	StatusPB31:splines::ns(pseudotime, df = 1)	-0.942973	0.558847	-1.68735	0.0915733	-0.687473	count	1
PF3D7_0709800	379	PF3D7-0709800	OK	StatusPB31:splines::ns(pseudotime, df = 1)	1.16028	0.68785	1.68683	0.0916746	1.52496	count	1
PF3D7_1014700	283	PF3D7-1014700	OK	StatusPB31:splines::ns(pseudotime, df = 1)	1.09782	0.651273	1.68566	0.0918993	1.34541	count	1
PF3D7_1318300	674	PF3D7-1318300	OK	StatusPB31:splines::ns(pseudotime, df = 1)	0.861836	0.511328	1.68549	0.0919325	1.16749	count	1
PF3D7_1442900	3215	PF3D7-1442900	OK	StatusPB31:splines::ns(pseudotime, df = 1)	-0.390023	0.231408	-1.68543	0.0919428	-0.552584	count	1
PF3D7_1323100	2870	PF3D7-1323100	OK	StatusPB31:splines::ns(pseudotime, df = 1)	-0.454111	0.269485	-1.68511	0.0920058	-0.639017	count	1
PF3D7_1421500	126	PF3D7-1421500	OK	StatusPB31:splines::ns(pseudotime, df = 1)	-1.94012	1.15203	-1.68409	0.0922011	-0.930538	count	1
PF3D7_0907500	212	PF3D7-0907500	OK	StatusPB31:splines::ns(pseudotime, df = 1)	-0.670109	0.398251	-1.68263	0.0924842	-0.368818	count	1
PF3D7_1403000	27	PF3D7-1403000	OK	StatusPB31:splines::ns(pseudotime, df = 1)	-9.36811	5.57482	-1.68043	0.0929108	-0.363496	count	1
PF3D7_1136100	50	PF3D7-1136100	OK	StatusPB31:splines::ns(pseudotime, df = 1)	-2.54603	1.51535	-1.68016	0.0929639	-0.355305	count	1
PF3D7_0320500	511	PF3D7-0320500	OK	StatusPB31:splines::ns(pseudotime, df = 1)	0.547781	0.326471	1.67788	0.0934073	0.651666	count	1
PF3D7_1230100	67	PF3D7-1230100	OK	StatusPB31:splines::ns(pseudotime, df = 1)	-0.898889	0.536092	-1.67674	0.0936301	-0.097607	count	1
PF3D7_1226800	178	PF3D7-1226800	OK	StatusPB31:splines::ns(pseudotime, df = 1)	1.1599	0.691985	1.67619	0.0937392	1.28629	count	1
PF3D7_1134600	613	PF3D7-1134600	OK	StatusPB31:splines::ns(pseudotime, df = 1)	1.27648	0.761766	1.67568	0.0938381	1.7606	count	1
PF3D7_1434700	236	PF3D7-1434700	OK	StatusPB31:splines::ns(pseudotime, df = 1)	1.16381	0.694631	1.67544	0.0938856	1.39519	count	1
PF3D7_1324000	1075	PF3D7-1324000	OK	StatusPB31:splines::ns(pseudotime, df = 1)	-0.916911	0.547623	-1.67435	0.0941003	-1.19849	count	1
PF3D7_1447900	676	PF3D7-1447900	OK	StatusPB31:splines::ns(pseudotime, df = 1)	0.616374	0.368183	1.6741	0.0941491	0.807762	count	1
PF3D7_1466600	78	PF3D7-1466600	OK	StatusPB31:splines::ns(pseudotime, df = 1)	3.0704	1.8344	1.67379	0.0942095	3.67453	count	1
PF3D7_0931500	138	PF3D7-0931500	OK	StatusPB31:splines::ns(pseudotime, df = 1)	1.00966	0.603389	1.67331	0.0943033	0.748326	count	1
PF3D7_1118600	253	PF3D7-1118600	OK	StatusPB31:splines::ns(pseudotime, df = 1)	1.62972	0.974011	1.6732	0.0943253	2.07073	count	1
PF3D7_1443000	223	PF3D7-1443000	OK	StatusPB31:splines::ns(pseudotime, df = 1)	0.580473	0.34695	1.67307	0.0943508	0.538053	count	1
PF3D7_1331100	455	PF3D7-1331100	OK	StatusPB31:splines::ns(pseudotime, df = 1)	-0.526333	0.314713	-1.67242	0.0944791	-0.523836	count	1
PF3D7_0720500	131	PF3D7-0720500	OK	StatusPB31:splines::ns(pseudotime, df = 1)	-1.81523	1.08561	-1.67208	0.0945463	-0.97733	count	1
PF3D7_1246000	49	PF3D7-1246000	OK	StatusPB31:splines::ns(pseudotime, df = 1)	-9.56445	5.72016	-1.67206	0.0945505	-0.810738	count	1
PF3D7_0806800	1792	PF3D7-0806800	OK	StatusPB31:splines::ns(pseudotime, df = 1)	-0.33017	0.197503	-1.67172	0.0946167	-0.45095	count	1
PF3D7_0401600	1330	PF3D7-0401600	OK	StatusPB31:splines::ns(pseudotime, df = 1)	0.586818	0.35116	1.67108	0.0947429	0.81939	count	1
PF3D7_0723900	1496	PF3D7-0723900	OK	StatusPB31:splines::ns(pseudotime, df = 1)	-0.629192	0.376851	-1.6696	0.0950357	-0.856033	count	1
PF3D7_1448400	299	PF3D7-1448400	OK	StatusPB31:splines::ns(pseudotime, df = 1)	0.856675	0.513677	1.66773	0.0954069	1.06333	count	1
PF3D7_0304800	236	PF3D7-0304800	OK	StatusPB31:splines::ns(pseudotime, df = 1)	0.96999	0.581714	1.66747	0.0954589	1.18893	count	1
PF3D7_0417600	48	PF3D7-0417600	OK	StatusPB31:splines::ns(pseudotime, df = 1)	-5.33192	3.19906	-1.66672	0.0956083	-0.778761	count	1
PF3D7_0502000	745	PF3D7-0502000	OK	StatusPB31:splines::ns(pseudotime, df = 1)	-0.93144	0.558855	-1.66669	0.0956129	-1.15798	count	1
PF3D7_0616800	469	PF3D7-0616800	OK	StatusPB31:splines::ns(pseudotime, df = 1)	0.905068	0.54322	1.66612	0.0957279	1.19634	count	1
PF3D7_0205000	111	PF3D7-0205000	OK	StatusPB31:splines::ns(pseudotime, df = 1)	-2.00795	1.20527	-1.66598	0.0957551	-0.892127	count	1
PF3D7_1249100	672	PF3D7-1249100	OK	StatusPB31:splines::ns(pseudotime, df = 1)	0.787248	0.473274	1.66341	0.0962682	1.05845	count	1
PF3D7_0720600	361	PF3D7-0720600	OK	StatusPB31:splines::ns(pseudotime, df = 1)	-1.02662	0.61756	-1.66238	0.0964748	-1.02054	count	1
PF3D7_0816700	179	PF3D7-0816700	OK	StatusPB31:splines::ns(pseudotime, df = 1)	-1.41793	0.8536	-1.66112	0.0967269	-0.992221	count	1
PF3D7_1141300	410	PF3D7-1141300	OK	StatusPB31:splines::ns(pseudotime, df = 1)	0.656225	0.395385	1.65971	0.0970104	0.854405	count	1
PF3D7_0925000	126	PF3D7-0925000	OK	StatusPB31:splines::ns(pseudotime, df = 1)	-1.59837	0.963089	-1.65962	0.097028	-0.846737	count	1
PF3D7_1328100	365	PF3D7-1328100	OK	StatusPB31:splines::ns(pseudotime, df = 1)	0.905495	0.545606	1.65961	0.0970301	1.11722	count	1
PF3D7_1369800	38	PF3D7-1369800	OK	StatusPB31:splines::ns(pseudotime, df = 1)	2.50602	1.51075	1.65878	0.097197	2.1931	count	1
PF3D7_0703700	487	PF3D7-0703700	OK	StatusPB31:splines::ns(pseudotime, df = 1)	0.856851	0.516842	1.65786	0.0973834	1.11218	count	1
PF3D7_0818200	619	PF3D7-0818200	OK	StatusPB31:splines::ns(pseudotime, df = 1)	0.626946	0.378314	1.65721	0.0975145	0.817583	count	1
PF3D7_1244400	440	PF3D7-1244400	OK	StatusPB31:splines::ns(pseudotime, df = 1)	1.16914	0.706571	1.65467	0.0980292	1.56561	count	1
PF3D7_1118200	561	PF3D7-1118200	OK	StatusPB31:splines::ns(pseudotime, df = 1)	0.789839	0.477376	1.65454	0.0980548	1.03374	count	1
PF3D7_1471400	336	PF3D7-1471400	OK	StatusPB31:splines::ns(pseudotime, df = 1)	0.479661	0.289913	1.6545	0.0980639	0.50075	count	1
PF3D7_1450100	477	PF3D7-1450100	OK	StatusPB31:splines::ns(pseudotime, df = 1)	-0.903753	0.546515	-1.65367	0.0982333	-0.988359	count	1
PF3D7_1434500	3959	PF3D7-1434500	OK	StatusPB31:splines::ns(pseudotime, df = 1)	-0.368683	0.223103	-1.65252	0.0984656	-0.524373	count	1
PF3D7_1406600	476	PF3D7-1406600	OK	StatusPB31:splines::ns(pseudotime, df = 1)	0.657032	0.397664	1.65223	0.0985263	0.862652	count	1
PF3D7_1225700	720	PF3D7-1225700	OK	StatusPB31:splines::ns(pseudotime, df = 1)	-1.00447	0.608398	-1.65101	0.0987736	-1.24108	count	1
PF3D7_1430300	988	PF3D7-1430300	OK	StatusPB31:splines::ns(pseudotime, df = 1)	-0.836642	0.506829	-1.65074	0.09883	-1.09076	count	1
PF3D7_1205100	603	PF3D7-1205100	OK	StatusPB31:splines::ns(pseudotime, df = 1)	-0.884978	0.536322	-1.65009	0.0989629	-1.03476	count	1
PF3D7_1230800	954	PF3D7-1230800	OK	StatusPB31:splines::ns(pseudotime, df = 1)	-0.920532	0.559292	-1.64589	0.0998248	-1.19973	count	1
PF3D7_0532300	4449	PF3D7-0532300	OK	StatusPB31:splines::ns(pseudotime, df = 1)	0.544513	0.330839	1.64586	0.0998311	0.782099	count	1
PF3D7_1458300	429	PF3D7-1458300	OK	StatusPB31:splines::ns(pseudotime, df = 1)	0.429403	0.260988	1.6453	0.0999455	0.513854	count	1
PF3D7_0809500	60	PF3D7-0809500	OK	StatusPB31:splines::ns(pseudotime, df = 1)	-4.20025	2.55431	-1.64438	0.100137	-0.699278	count	1
PF3D7_0511600	251	PF3D7-0511600	OK	StatusPB31:splines::ns(pseudotime, df = 1)	0.497973	0.302856	1.64426	0.100161	0.509913	count	1
PF3D7_0815500	195	PF3D7-0815500	OK	StatusPB31:splines::ns(pseudotime, df = 1)	1.05331	0.641579	1.64175	0.100679	1.3142	count	1
PF3D7_1237600	730	PF3D7-1237600	OK	StatusPB31:splines::ns(pseudotime, df = 1)	-0.997104	0.607444	-1.64148	0.100737	-1.23247	count	1
PF3D7_1358400	183	PF3D7-1358400	OK	StatusPB31:splines::ns(pseudotime, df = 1)	-0.855598	0.521436	-1.64085	0.100867	-0.369775	count	1
PF3D7_1345700	453	PF3D7-1345700	OK	StatusPB31:splines::ns(pseudotime, df = 1)	-0.785805	0.478936	-1.64073	0.100891	-0.835848	count	1
PF3D7_0826100	5131	PF3D7-0826100	OK	StatusPB31:splines::ns(pseudotime, df = 1)	-0.287804	0.175475	-1.64015	0.101013	-0.411757	count	1
PF3D7_1349300	461	PF3D7-1349300	OK	StatusPB31:splines::ns(pseudotime, df = 1)	-0.709426	0.432682	-1.6396	0.101126	-0.803244	count	1
PF3D7_1423000	1733	PF3D7-1423000	OK	StatusPB31:splines::ns(pseudotime, df = 1)	-0.6089	0.371375	-1.63958	0.10113	-0.834623	count	1
PF3D7_1358800	7043	PF3D7-1358800	OK	StatusPB31:splines::ns(pseudotime, df = 1)	-0.232057	0.141608	-1.63873	0.101308	-0.333595	count	1
PF3D7_0708200	38	PF3D7-0708200	OK	StatusPB31:splines::ns(pseudotime, df = 1)	-4.93829	3.01662	-1.63703	0.101663	-0.366385	count	1
PF3D7_0624500	309	PF3D7-0624500	OK	StatusPB31:splines::ns(pseudotime, df = 1)	0.600217	0.366652	1.63702	0.101664	0.69835	count	1
PF3D7_1470300	694	PF3D7-1470300	OK	StatusPB31:splines::ns(pseudotime, df = 1)	-1.24448	0.761431	-1.6344	0.102213	-1.51373	count	1
PF3D7_0114100	126	PF3D7-0114100	OK	StatusPB31:splines::ns(pseudotime, df = 1)	1.85763	1.13695	1.63388	0.102323	1.76707	count	1
PF3D7_1306900	533	PF3D7-1306900	OK	StatusPB31:splines::ns(pseudotime, df = 1)	0.874193	0.535233	1.6333	0.102445	1.14915	count	1
PF3D7_0727300	846	PF3D7-0727300	OK	StatusPB31:splines::ns(pseudotime, df = 1)	-0.946625	0.579776	-1.63274	0.102561	-1.20141	count	1
PF3D7_1110800	29	PF3D7-1110800	OK	StatusPB31:splines::ns(pseudotime, df = 1)	-4.17294	2.56533	-1.62667	0.103846	-0.214914	count	1
PF3D7_0221200	109	PF3D7-0221200	OK	StatusPB31:splines::ns(pseudotime, df = 1)	1.71499	1.05435	1.62659	0.103863	1.84069	count	1
PF3D7_0930400	2612	PF3D7-0930400	OK	StatusPB31:splines::ns(pseudotime, df = 1)	-0.437043	0.268819	-1.62579	0.104032	-0.611273	count	1
PF3D7_0317800	761	PF3D7-0317800	OK	StatusPB31:splines::ns(pseudotime, df = 1)	-0.773601	0.476143	-1.62473	0.104259	-0.965857	count	1
PF3D7_0826500	767	PF3D7-0826500	OK	StatusPB31:splines::ns(pseudotime, df = 1)	-0.770707	0.474475	-1.62434	0.104342	-0.970898	count	1
PF3D7_0508400	22	PF3D7-0508400	OK	StatusPB31:splines::ns(pseudotime, df = 1)	4.2816	2.63644	1.62401	0.104411	4.4309	count	1
PF3D7_1462700	190	PF3D7-1462700	OK	StatusPB31:splines::ns(pseudotime, df = 1)	-1.00679	0.620423	-1.62275	0.104682	-0.78285	count	1
PF3D7_1205400	333	PF3D7-1205400	OK	StatusPB31:splines::ns(pseudotime, df = 1)	0.761385	0.469221	1.62266	0.104701	0.910787	count	1
PF3D7_0107300	10	PF3D7-0107300	OK	StatusPB31:splines::ns(pseudotime, df = 1)	5.01381	3.09203	1.62152	0.104943	3.77092	count	1
PF3D7_0823000	199	PF3D7-0823000	OK	StatusPB31:splines::ns(pseudotime, df = 1)	1.20668	0.744508	1.62077	0.105105	1.39721	count	1
PF3D7_1211600	1360	PF3D7-1211600	OK	StatusPB31:splines::ns(pseudotime, df = 1)	-0.570857	0.352434	-1.61975	0.105323	-0.773987	count	1
PF3D7_0929400	666	PF3D7-0929400	OK	StatusPB31:splines::ns(pseudotime, df = 1)	0.261222	0.16133	1.61918	0.105446	0.366774	count	1
PF3D7_1402800	1233	PF3D7-1402800	OK	StatusPB31:splines::ns(pseudotime, df = 1)	0.485751	0.300232	1.61792	0.105718	0.671828	count	1
PF3D7_0208800	496	PF3D7-0208800	OK	StatusPB31:splines::ns(pseudotime, df = 1)	-1.14202	0.706181	-1.61718	0.105878	-1.26619	count	1
PF3D7_1000600	105	PF3D7-1000600	OK	StatusPB31:splines::ns(pseudotime, df = 1)	2.50037	1.5471	1.61617	0.106096	3.00175	count	1
PF3D7_1241100	676	PF3D7-1241100	OK	StatusPB31:splines::ns(pseudotime, df = 1)	-1.12103	0.694145	-1.61498	0.106352	-1.34699	count	1
PF3D7_MIT03200	2949	PF3D7-MIT03200	OK	StatusPB31:splines::ns(pseudotime, df = 1)	-0.220614	0.13674	-1.61338	0.106699	-0.310944	count	1
PF3D7_1447200	1437	PF3D7-1447200	OK	StatusPB31:splines::ns(pseudotime, df = 1)	-0.653249	0.405207	-1.61214	0.10697	-0.891381	count	1
PF3D7_1135200	51	PF3D7-1135200	OK	StatusPB31:splines::ns(pseudotime, df = 1)	-2.36111	1.46468	-1.61203	0.106994	-0.407505	count	1
PF3D7_0309100	12	PF3D7-0309100	OK	StatusPB31:splines::ns(pseudotime, df = 1)	-59.8397	37.1511	-1.61071	0.107281	-0.187123	count	1
PF3D7_1121200	20	PF3D7-1121200	OK	StatusPB31:splines::ns(pseudotime, df = 1)	3.05802	1.90107	1.60858	0.107747	2.45048	count	1
PF3D7_0215900	34	PF3D7-0215900	OK	StatusPB31:splines::ns(pseudotime, df = 1)	2.32838	1.44801	1.60798	0.107878	2.03941	count	1
PF3D7_0303800	222	PF3D7-0303800	OK	StatusPB31:splines::ns(pseudotime, df = 1)	-0.943402	0.587467	-1.60588	0.108338	-0.725179	count	1
PF3D7_1112500	710	PF3D7-1112500	OK	StatusPB31:splines::ns(pseudotime, df = 1)	-0.965389	0.601335	-1.60541	0.108442	-1.15373	count	1
PF3D7_1349200	1286	PF3D7-1349200	OK	StatusPB31:splines::ns(pseudotime, df = 1)	-0.733049	0.456622	-1.60537	0.108449	-0.979799	count	1
PF3D7_1020700	1247	PF3D7-1020700	OK	StatusPB31:splines::ns(pseudotime, df = 1)	-0.852425	0.531393	-1.60413	0.108723	-1.14212	count	1
PF3D7_1123000	2818	PF3D7-1123000	OK	StatusPB31:splines::ns(pseudotime, df = 1)	-0.318289	0.198497	-1.60349	0.108864	-0.447726	count	1
PF3D7_0107400	598	PF3D7-0107400	OK	StatusPB31:splines::ns(pseudotime, df = 1)	-0.915722	0.571383	-1.60264	0.109052	-1.11856	count	1
PF3D7_0814200	5579	PF3D7-0814200	OK	StatusPB31:splines::ns(pseudotime, df = 1)	-0.247703	0.154821	-1.59994	0.109651	-0.354628	count	1
PF3D7_1133200	1091	PF3D7-1133200	OK	StatusPB31:splines::ns(pseudotime, df = 1)	0.392894	0.245595	1.59976	0.109689	0.555225	count	1
PF3D7_0914700	592	PF3D7-0914700	OK	StatusPB31:splines::ns(pseudotime, df = 1)	-1.15567	0.722709	-1.59908	0.109842	-1.32828	count	1
PF3D7_0106100	616	PF3D7-0106100	OK	StatusPB31:splines::ns(pseudotime, df = 1)	0.571063	0.357131	1.59903	0.109852	0.740905	count	1
PF3D7_0723500	14	PF3D7-0723500	OK	StatusPB31:splines::ns(pseudotime, df = 1)	-15.7005	9.82615	-1.59783	0.11012	-0.0899896	count	1
PF3D7_0517600	85	PF3D7-0517600	OK	StatusPB31:splines::ns(pseudotime, df = 1)	2.04046	1.27709	1.59775	0.110137	2.2351	count	1
PF3D7_1115400	875	PF3D7-1115400	OK	StatusPB31:splines::ns(pseudotime, df = 1)	-0.681376	0.426719	-1.59678	0.110353	-0.883756	count	1
PF3D7_1434800	447	PF3D7-1434800	OK	StatusPB31:splines::ns(pseudotime, df = 1)	0.72983	0.457067	1.59677	0.110355	0.916158	count	1
PF3D7_0621500	133	PF3D7-0621500	OK	StatusPB31:splines::ns(pseudotime, df = 1)	1.2861	0.805539	1.59657	0.110399	1.35893	count	1
PF3D7_1232300	67	PF3D7-1232300	OK	StatusPB31:splines::ns(pseudotime, df = 1)	-1.9099	1.19641	-1.59636	0.110447	-0.594181	count	1
PF3D7_1218000	181	PF3D7-1218000	OK	StatusPB31:splines::ns(pseudotime, df = 1)	-0.960198	0.601656	-1.59593	0.110544	-0.680105	count	1
PF3D7_0619900	212	PF3D7-0619900	OK	StatusPB31:splines::ns(pseudotime, df = 1)	1.11292	0.697723	1.59507	0.110735	1.25931	count	1
PF3D7_0413900	1346	PF3D7-0413900	OK	StatusPB31:splines::ns(pseudotime, df = 1)	-0.527864	0.331004	-1.59474	0.110809	-0.711835	count	1
PF3D7_1009100	20	PF3D7-1009100	OK	StatusPB31:splines::ns(pseudotime, df = 1)	6.18293	3.88017	1.59347	0.111093	7.05079	count	1
PF3D7_1366900	1797	PF3D7-1366900	OK	StatusPB31:splines::ns(pseudotime, df = 1)	0.424393	0.266338	1.59344	0.1111	0.595518	count	1
PF3D7_1137900	9	PF3D7-1137900	OK	StatusPB31:splines::ns(pseudotime, df = 1)	-49.1282	30.8335	-1.59334	0.111123	-0.0345775	count	1
PF3D7_1313600	293	PF3D7-1313600	OK	StatusPB31:splines::ns(pseudotime, df = 1)	0.519035	0.32639	1.59023	0.111821	0.633254	count	1
PF3D7_0921300	72	PF3D7-0921300	OK	StatusPB31:splines::ns(pseudotime, df = 1)	-3.24853	2.04291	-1.59015	0.111839	-0.811205	count	1
PF3D7_0411900	628	PF3D7-0411900	OK	StatusPB31:splines::ns(pseudotime, df = 1)	0.539104	0.339513	1.58787	0.112353	0.716901	count	1
PF3D7_1326200	41	PF3D7-1326200	OK	StatusPB31:splines::ns(pseudotime, df = 1)	-4.89419	3.08349	-1.58722	0.112501	-0.506453	count	1
PF3D7_0916900	798	PF3D7-0916900	OK	StatusPB31:splines::ns(pseudotime, df = 1)	-0.689749	0.435111	-1.58522	0.112954	-0.872574	count	1
PF3D7_0521300	1436	PF3D7-0521300	OK	StatusPB31:splines::ns(pseudotime, df = 1)	-0.609133	0.384426	-1.58453	0.113112	-0.827376	count	1
PF3D7_1363000	568	PF3D7-1363000	OK	StatusPB31:splines::ns(pseudotime, df = 1)	-1.29035	0.814344	-1.58452	0.113113	-1.51267	count	1
PF3D7_0424800	64	PF3D7-0424800	OK	StatusPB31:splines::ns(pseudotime, df = 1)	-22.5348	14.2311	-1.58349	0.113347	-1.40859	count	1
PF3D7_0515600	83	PF3D7-0515600	OK	StatusPB31:splines::ns(pseudotime, df = 1)	-3.28556	2.07536	-1.58312	0.113431	-0.955944	count	1
PF3D7_0721700	19	PF3D7-0721700	OK	StatusPB31:splines::ns(pseudotime, df = 1)	14.6784	9.27556	1.58248	0.113579	19.5115	count	1
PF3D7_1025500	377	PF3D7-1025500	OK	StatusPB31:splines::ns(pseudotime, df = 1)	-0.796266	0.503219	-1.58235	0.113609	-0.860922	count	1
PF3D7_1323800	756	PF3D7-1323800	OK	StatusPB31:splines::ns(pseudotime, df = 1)	-0.962278	0.608261	-1.58202	0.113684	-1.20628	count	1
PF3D7_1019500	414	PF3D7-1019500	OK	StatusPB31:splines::ns(pseudotime, df = 1)	0.492204	0.311342	1.58091	0.113937	0.605442	count	1
PF3D7_1020000	1021	PF3D7-1020000	OK	StatusPB31:splines::ns(pseudotime, df = 1)	-0.561459	0.3552	-1.58068	0.113988	-0.727376	count	1
PF3D7_1015800	242	PF3D7-1015800	OK	StatusPB31:splines::ns(pseudotime, df = 1)	0.751173	0.47527	1.58052	0.114026	0.846363	count	1
PF3D7_0711100	164	PF3D7-0711100	OK	StatusPB31:splines::ns(pseudotime, df = 1)	-2.71374	1.71897	-1.57871	0.114441	-1.58747	count	1
PF3D7_1133700	3046	PF3D7-1133700	OK	StatusPB31:splines::ns(pseudotime, df = 1)	-0.864416	0.54809	-1.57714	0.114801	-1.22403	count	1
PF3D7_1431500	856	PF3D7-1431500	OK	StatusPB31:splines::ns(pseudotime, df = 1)	-0.634601	0.402502	-1.57664	0.114917	-0.817524	count	1
PF3D7_0928400	8	PF3D7-0928400	OK	StatusPB31:splines::ns(pseudotime, df = 1)	6.31866	4.0096	1.57588	0.115091	5.85352	count	1
PF3D7_1305000	837	PF3D7-1305000	OK	StatusPB31:splines::ns(pseudotime, df = 1)	0.446671	0.283536	1.57536	0.115211	0.605788	count	1
PF3D7_1411000	471	PF3D7-1411000	OK	StatusPB31:splines::ns(pseudotime, df = 1)	1.12608	0.714823	1.57533	0.115219	1.6087	count	1
PF3D7_0718300	15	PF3D7-0718300	OK	StatusPB31:splines::ns(pseudotime, df = 1)	-2.33577	1.48394	-1.57404	0.115517	-0.029081	count	1
PF3D7_1471200	848	PF3D7-1471200	OK	StatusPB31:splines::ns(pseudotime, df = 1)	0.503759	0.320385	1.57236	0.115906	0.675856	count	1
PF3D7_1106800	444	PF3D7-1106800	OK	StatusPB31:splines::ns(pseudotime, df = 1)	-0.79683	0.507144	-1.57121	0.116172	-0.85281	count	1
PF3D7_1403600	104	PF3D7-1403600	OK	StatusPB31:splines::ns(pseudotime, df = 1)	-0.910356	0.579495	-1.57095	0.116233	-0.298458	count	1
PF3D7_1223500	1358	PF3D7-1223500	OK	StatusPB31:splines::ns(pseudotime, df = 1)	-0.534578	0.340598	-1.56953	0.116563	-0.725277	count	1
PF3D7_0407500	85	PF3D7-0407500	OK	StatusPB31:splines::ns(pseudotime, df = 1)	-2.36381	1.5066	-1.56897	0.116694	-0.721674	count	1
PF3D7_0317900	270	PF3D7-0317900	OK	StatusPB31:splines::ns(pseudotime, df = 1)	-1.10941	0.707526	-1.56801	0.116918	-0.963033	count	1
PF3D7_1301700	3474	PF3D7-1301700	OK	StatusPB31:splines::ns(pseudotime, df = 1)	-1.11103	0.708789	-1.56751	0.117034	-1.57785	count	1
PF3D7_1425400	258	PF3D7-1425400	OK	StatusPB31:splines::ns(pseudotime, df = 1)	-0.618023	0.394276	-1.56749	0.117039	-0.23017	count	1
PF3D7_0709100	446	PF3D7-0709100	OK	StatusPB31:splines::ns(pseudotime, df = 1)	0.651228	0.415511	1.5673	0.117084	0.854001	count	1
PF3D7_1440200	495	PF3D7-1440200	OK	StatusPB31:splines::ns(pseudotime, df = 1)	0.692847	0.442172	1.56692	0.117172	0.914039	count	1
PF3D7_0802500	855	PF3D7-0802500	OK	StatusPB31:splines::ns(pseudotime, df = 1)	0.503939	0.3219	1.56551	0.117501	0.670365	count	1
PF3D7_1205300	72	PF3D7-1205300	OK	StatusPB31:splines::ns(pseudotime, df = 1)	1.32337	0.845374	1.56542	0.117522	1.13134	count	1
PF3D7_0806200	223	PF3D7-0806200	OK	StatusPB31:splines::ns(pseudotime, df = 1)	0.561339	0.358756	1.56468	0.117696	0.57277	count	1
PF3D7_1426100	2385	PF3D7-1426100	OK	StatusPB31:splines::ns(pseudotime, df = 1)	0.415478	0.265747	1.56343	0.117989	0.587121	count	1
PF3D7_0216800	107	PF3D7-0216800	OK	StatusPB31:splines::ns(pseudotime, df = 1)	0.802232	0.513147	1.56336	0.118007	0.669633	count	1
PF3D7_0316900	931	PF3D7-0316900	OK	StatusPB31:splines::ns(pseudotime, df = 1)	0.484517	0.310129	1.5623	0.118254	0.64873	count	1
PF3D7_1009300	126	PF3D7-1009300	OK	StatusPB31:splines::ns(pseudotime, df = 1)	-2.3371	1.49645	-1.56177	0.118381	-1.20772	count	1
PF3D7_0219600	327	PF3D7-0219600	OK	StatusPB31:splines::ns(pseudotime, df = 1)	0.664706	0.425619	1.56174	0.118387	0.810219	count	1
PF3D7_1371700	206	PF3D7-1371700	OK	StatusPB31:splines::ns(pseudotime, df = 1)	0.694096	0.444486	1.56157	0.118427	0.508492	count	1
PF3D7_1024300	110	PF3D7-1024300	OK	StatusPB31:splines::ns(pseudotime, df = 1)	1.01822	0.65238	1.56078	0.118613	0.906165	count	1
PF3D7_0926600	50	PF3D7-0926600	OK	StatusPB31:splines::ns(pseudotime, df = 1)	-3.11499	1.99655	-1.56019	0.118754	-0.572699	count	1
PF3D7_1012600	1316	PF3D7-1012600	OK	StatusPB31:splines::ns(pseudotime, df = 1)	-0.772386	0.495445	-1.55897	0.119041	-1.03138	count	1
PF3D7_1344100	502	PF3D7-1344100	OK	StatusPB31:splines::ns(pseudotime, df = 1)	-0.656918	0.421386	-1.55894	0.119048	-0.681063	count	1
PF3D7_1114900	306	PF3D7-1114900	OK	StatusPB31:splines::ns(pseudotime, df = 1)	0.539163	0.345907	1.55869	0.119107	0.65217	count	1
PF3D7_0627800	823	PF3D7-0627800	OK	StatusPB31:splines::ns(pseudotime, df = 1)	0.566179	0.363331	1.5583	0.1192	0.753767	count	1
PF3D7_0402300	466	PF3D7-0402300	OK	StatusPB31:splines::ns(pseudotime, df = 1)	1.0477	0.67239	1.55818	0.119229	1.48187	count	1
PF3D7_1014500	160	PF3D7-1014500	OK	StatusPB31:splines::ns(pseudotime, df = 1)	-1.59962	1.02671	-1.55801	0.11927	-0.972828	count	1
PF3D7_1343000	2709	PF3D7-1343000	OK	StatusPB31:splines::ns(pseudotime, df = 1)	-0.290746	0.186667	-1.55757	0.119374	-0.412488	count	1
PF3D7_1329300	266	PF3D7-1329300	OK	StatusPB31:splines::ns(pseudotime, df = 1)	0.948602	0.609442	1.55651	0.119625	1.18706	count	1
PF3D7_1326500	202	PF3D7-1326500	OK	StatusPB31:splines::ns(pseudotime, df = 1)	-1.20376	0.773474	-1.55631	0.119673	-0.943988	count	1
PF3D7_0610700	465	PF3D7-0610700	OK	StatusPB31:splines::ns(pseudotime, df = 1)	-1.08223	0.695462	-1.55613	0.119714	-1.17065	count	1
PF3D7_1012700	613	PF3D7-1012700	OK	StatusPB31:splines::ns(pseudotime, df = 1)	-0.705829	0.45369	-1.55575	0.119806	-0.858818	count	1
PF3D7_1329400	154	PF3D7-1329400	OK	StatusPB31:splines::ns(pseudotime, df = 1)	-2.1382	1.37535	-1.55466	0.120066	-1.127	count	1
PF3D7_1454600	69	PF3D7-1454600	OK	StatusPB31:splines::ns(pseudotime, df = 1)	2.08389	1.34126	1.55367	0.120301	2.15158	count	1
PF3D7_0630800	25	PF3D7-0630800	OK	StatusPB31:splines::ns(pseudotime, df = 1)	-2.23465	1.43861	-1.55334	0.12038	-0.148266	count	1
PF3D7_1023600	141	PF3D7-1023600	OK	StatusPB31:splines::ns(pseudotime, df = 1)	1.13151	0.728677	1.55283	0.120501	1.22286	count	1
PF3D7_1435000	47	PF3D7-1435000	OK	StatusPB31:splines::ns(pseudotime, df = 1)	1.21782	0.784432	1.55248	0.120586	0.655105	count	1
PF3D7_1033400	704	PF3D7-1033400	OK	StatusPB31:splines::ns(pseudotime, df = 1)	0.680967	0.438684	1.55229	0.12063	0.903159	count	1
PF3D7_1020300	137	PF3D7-1020300	OK	StatusPB31:splines::ns(pseudotime, df = 1)	0.732665	0.472011	1.55222	0.120647	0.566435	count	1
PF3D7_1357600	138	PF3D7-1357600	OK	StatusPB31:splines::ns(pseudotime, df = 1)	-1.36163	0.877453	-1.5518	0.120748	-0.845847	count	1
PF3D7_0115000	96	PF3D7-0115000	OK	StatusPB31:splines::ns(pseudotime, df = 1)	2.69893	1.73968	1.5514	0.120845	3.08906	count	1
PF3D7_1113200	179	PF3D7-1113200	OK	StatusPB31:splines::ns(pseudotime, df = 1)	-1.61589	1.04157	-1.55139	0.120845	-1.08674	count	1
PF3D7_0404800	140	PF3D7-0404800	OK	StatusPB31:splines::ns(pseudotime, df = 1)	1.04788	0.676822	1.54823	0.121605	0.839392	count	1
PF3D7_0316400	340	PF3D7-0316400	OK	StatusPB31:splines::ns(pseudotime, df = 1)	-0.761853	0.492405	-1.54721	0.121851	-0.781247	count	1
PF3D7_1406200	3692	PF3D7-1406200	OK	StatusPB31:splines::ns(pseudotime, df = 1)	-0.358797	0.232043	-1.54625	0.122082	-0.510119	count	1
PF3D7_0907600	528	PF3D7-0907600	OK	StatusPB31:splines::ns(pseudotime, df = 1)	-0.868741	0.562441	-1.54459	0.122483	-0.960064	count	1
PF3D7_0908600	109	PF3D7-0908600	OK	StatusPB31:splines::ns(pseudotime, df = 1)	-2.41129	1.56128	-1.54443	0.122521	-1.00233	count	1
PF3D7_0415500	232	PF3D7-0415500	OK	StatusPB31:splines::ns(pseudotime, df = 1)	1.21441	0.786358	1.54435	0.122543	1.48302	count	1
PF3D7_0527400	1003	PF3D7-0527400	OK	StatusPB31:splines::ns(pseudotime, df = 1)	-0.779058	0.50472	-1.54355	0.122737	-1.00281	count	1
PF3D7_1143600	57	PF3D7-1143600	OK	StatusPB31:splines::ns(pseudotime, df = 1)	-3.42764	2.22159	-1.54287	0.122899	-0.73257	count	1
PF3D7_1235900	1778	PF3D7-1235900	OK	StatusPB31:splines::ns(pseudotime, df = 1)	-0.632829	0.410185	-1.54279	0.12292	-0.874972	count	1
PF3D7_1357800	1041	PF3D7-1357800	OK	StatusPB31:splines::ns(pseudotime, df = 1)	0.652398	0.423077	1.54203	0.123104	0.895861	count	1
PF3D7_1302500	694	PF3D7-1302500	OK	StatusPB31:splines::ns(pseudotime, df = 1)	-0.801418	0.519903	-1.54148	0.123239	-0.99094	count	1
PF3D7_0820200	448	PF3D7-0820200	OK	StatusPB31:splines::ns(pseudotime, df = 1)	0.923652	0.599617	1.5404	0.1235	1.20296	count	1
PF3D7_0518700	209	PF3D7-0518700	OK	StatusPB31:splines::ns(pseudotime, df = 1)	-1.70019	1.10668	-1.5363	0.124503	-1.29559	count	1
PF3D7_1121600	5870	PF3D7-1121600	OK	StatusPB31:splines::ns(pseudotime, df = 1)	0.242445	0.157875	1.53568	0.124656	0.348732	count	1
PF3D7_1431100	60	PF3D7-1431100	OK	StatusPB31:splines::ns(pseudotime, df = 1)	-2.15243	1.40203	-1.53523	0.124766	-0.336957	count	1
PF3D7_0913200	2151	PF3D7-0913200	OK	StatusPB31:splines::ns(pseudotime, df = 1)	0.4043	0.263685	1.53327	0.125247	0.569684	count	1
PF3D7_1141000	48	PF3D7-1141000	OK	StatusPB31:splines::ns(pseudotime, df = 1)	-3.683	2.40273	-1.53284	0.125354	-0.561317	count	1
PF3D7_1205800	2771	PF3D7-1205800	OK	StatusPB31:splines::ns(pseudotime, df = 1)	0.248185	0.161974	1.53225	0.125498	0.350507	count	1
PF3D7_1005200	8	PF3D7-1005200	OK	StatusPB31:splines::ns(pseudotime, df = 1)	5.41241	3.53319	1.53188	0.125591	4.63596	count	1
PF3D7_0506000	332	PF3D7-0506000	OK	StatusPB31:splines::ns(pseudotime, df = 1)	-0.962379	0.628242	-1.53186	0.125595	-0.927739	count	1
PF3D7_0408900	579	PF3D7-0408900	OK	StatusPB31:splines::ns(pseudotime, df = 1)	0.49672	0.324298	1.53168	0.125641	0.648967	count	1
PF3D7_1217200	1667	PF3D7-1217200	OK	StatusPB31:splines::ns(pseudotime, df = 1)	-0.601694	0.39297	-1.53114	0.125772	-0.825773	count	1
PF3D7_1210300	99	PF3D7-1210300	OK	StatusPB31:splines::ns(pseudotime, df = 1)	-2.77504	1.81271	-1.53088	0.125837	-0.997927	count	1
PF3D7_0819000	1592	PF3D7-0819000	OK	StatusPB31:splines::ns(pseudotime, df = 1)	-0.582702	0.380936	-1.52966	0.12614	-0.797314	count	1
PF3D7_1133600	432	PF3D7-1133600	OK	StatusPB31:splines::ns(pseudotime, df = 1)	-1.92847	1.26386	-1.52585	0.127084	-2.08139	count	1
PF3D7_1127700	12	PF3D7-1127700	OK	StatusPB31:splines::ns(pseudotime, df = 1)	5.06661	3.32051	1.52585	0.127085	4.92894	count	1
PF3D7_1425500	18	PF3D7-1425500	OK	StatusPB31:splines::ns(pseudotime, df = 1)	-2.72025	1.78325	-1.52545	0.127186	-0.0684177	count	1
PF3D7_0815700	35	PF3D7-0815700	OK	StatusPB31:splines::ns(pseudotime, df = 1)	-2.76994	1.82079	-1.52129	0.128225	-0.302859	count	1
PF3D7_1322600	129	PF3D7-1322600	OK	StatusPB31:splines::ns(pseudotime, df = 1)	0.741407	0.487911	1.51955	0.128661	0.610834	count	1
PF3D7_0403900	335	PF3D7-0403900	OK	StatusPB31:splines::ns(pseudotime, df = 1)	-0.54086	0.356054	-1.51904	0.128791	-0.553187	count	1
PF3D7_0632400	17	PF3D7-0632400	OK	StatusPB31:splines::ns(pseudotime, df = 1)	9.466	6.23176	1.51899	0.128802	12.6191	count	1
PF3D7_1012300	307	PF3D7-1012300	OK	StatusPB31:splines::ns(pseudotime, df = 1)	0.560016	0.368821	1.5184	0.128952	0.640089	count	1
PF3D7_0809900	346	PF3D7-0809900	OK	StatusPB31:splines::ns(pseudotime, df = 1)	-1.30665	0.860698	-1.51813	0.129019	-1.3289	count	1
PF3D7_1004200	1133	PF3D7-1004200	OK	StatusPB31:splines::ns(pseudotime, df = 1)	0.397273	0.261839	1.51724	0.129244	0.549765	count	1
PF3D7_1310200	184	PF3D7-1310200	OK	StatusPB31:splines::ns(pseudotime, df = 1)	0.574277	0.378561	1.517	0.129305	0.474431	count	1
PF3D7_0322100	645	PF3D7-0322100	OK	StatusPB31:splines::ns(pseudotime, df = 1)	-0.894123	0.589645	-1.51638	0.129462	-1.08458	count	1
PF3D7_0815200	789	PF3D7-0815200	OK	StatusPB31:splines::ns(pseudotime, df = 1)	0.6683	0.441236	1.51461	0.12991	0.902388	count	1
PF3D7_0307400	925	PF3D7-0307400	OK	StatusPB31:splines::ns(pseudotime, df = 1)	0.408241	0.269644	1.514	0.130065	0.55686	count	1
PF3D7_1339600	681	PF3D7-1339600	OK	StatusPB31:splines::ns(pseudotime, df = 1)	-0.74272	0.490569	-1.514	0.130065	-0.910472	count	1
PF3D7_0521000	1496	PF3D7-0521000	OK	StatusPB31:splines::ns(pseudotime, df = 1)	-0.515585	0.340779	-1.51296	0.130329	-0.702915	count	1
PF3D7_1315100	11	PF3D7-1315100	OK	StatusPB31:splines::ns(pseudotime, df = 1)	6.53158	4.31805	1.51262	0.130413	7.15245	count	1
PF3D7_1463800	8	PF3D7-1463800	OK	StatusPB31:splines::ns(pseudotime, df = 1)	-7.00853	4.63411	-1.51238	0.130475	-0.0561799	count	1
PF3D7_1145800	815	PF3D7-1145800	OK	StatusPB31:splines::ns(pseudotime, df = 1)	-0.821836	0.543723	-1.5115	0.1307	-1.03436	count	1
PF3D7_0524500	306	PF3D7-0524500	OK	StatusPB31:splines::ns(pseudotime, df = 1)	-1.30235	0.86226	-1.5104	0.130981	-1.20889	count	1
PF3D7_0107500	3620	PF3D7-0107500	OK	StatusPB31:splines::ns(pseudotime, df = 1)	0.493258	0.326664	1.50998	0.131086	0.706228	count	1
PF3D7_1303100	152	PF3D7-1303100	OK	StatusPB31:splines::ns(pseudotime, df = 1)	-1.88222	1.24661	-1.50987	0.131114	-1.17152	count	1
PF3D7_1038200	249	PF3D7-1038200	OK	StatusPB31:splines::ns(pseudotime, df = 1)	-1.67681	1.11082	-1.50954	0.1312	-1.36364	count	1
PF3D7_0512200	182	PF3D7-0512200	OK	StatusPB31:splines::ns(pseudotime, df = 1)	1.44198	0.955358	1.50936	0.131244	1.72264	count	1
PF3D7_0703100	49	PF3D7-0703100	OK	StatusPB31:splines::ns(pseudotime, df = 1)	3.58054	2.37388	1.50831	0.131514	3.93544	count	1
PF3D7_0814000	4193	PF3D7-0814000	OK	StatusPB31:splines::ns(pseudotime, df = 1)	0.273712	0.181486	1.50817	0.131548	0.390829	count	1
PF3D7_0220100	899	PF3D7-0220100	OK	StatusPB31:splines::ns(pseudotime, df = 1)	-1.19374	0.79161	-1.50799	0.131595	-1.55142	count	1
PF3D7_0305300	1140	PF3D7-0305300	OK	StatusPB31:splines::ns(pseudotime, df = 1)	0.6219	0.412622	1.50719	0.1318	0.860134	count	1
PF3D7_0726400	1938	PF3D7-0726400	OK	StatusPB31:splines::ns(pseudotime, df = 1)	-0.439162	0.291384	-1.50716	0.131809	-0.609029	count	1
PF3D7_1122400	764	PF3D7-1122400	OK	StatusPB31:splines::ns(pseudotime, df = 1)	-0.833059	0.552918	-1.50666	0.131936	-1.04337	count	1
PF3D7_0826700	3412	PF3D7-0826700	OK	StatusPB31:splines::ns(pseudotime, df = 1)	-0.37527	0.249081	-1.50662	0.131946	-0.531492	count	1
PF3D7_0508600	656	PF3D7-0508600	OK	StatusPB31:splines::ns(pseudotime, df = 1)	-0.6651	0.441754	-1.50559	0.132211	-0.813052	count	1
PF3D7_1446800	37	PF3D7-1446800	OK	StatusPB31:splines::ns(pseudotime, df = 1)	-1.83217	1.21716	-1.50528	0.132291	-0.153329	count	1
PF3D7_1432500	1230	PF3D7-1432500	OK	StatusPB31:splines::ns(pseudotime, df = 1)	-0.768502	0.510918	-1.50416	0.132579	-1.02344	count	1
PF3D7_0112800	17	PF3D7-0112800	OK	StatusPB31:splines::ns(pseudotime, df = 1)	16.7035	11.1063	1.50396	0.13263	21.8039	count	1
PF3D7_1011000	113	PF3D7-1011000	OK	StatusPB31:splines::ns(pseudotime, df = 1)	-1.05112	0.699245	-1.50322	0.132819	-0.5402	count	1
PF3D7_0107000	281	PF3D7-0107000	OK	StatusPB31:splines::ns(pseudotime, df = 1)	0.68786	0.45759	1.50322	0.132819	0.821819	count	1
PF3D7_1423500	1903	PF3D7-1423500	OK	StatusPB31:splines::ns(pseudotime, df = 1)	-1.57283	1.04646	-1.503	0.132877	-2.20892	count	1
PF3D7_0825900	70	PF3D7-0825900	OK	StatusPB31:splines::ns(pseudotime, df = 1)	-2.31282	1.54021	-1.50162	0.133233	-0.545288	count	1
PF3D7_1433100	292	PF3D7-1433100	OK	StatusPB31:splines::ns(pseudotime, df = 1)	-1.08456	0.722337	-1.50146	0.133274	-1.03416	count	1
PF3D7_0415700	165	PF3D7-0415700	OK	StatusPB31:splines::ns(pseudotime, df = 1)	0.637874	0.425118	1.50046	0.133533	0.514975	count	1
PF3D7_0606800	1170	PF3D7-0606800	OK	StatusPB31:splines::ns(pseudotime, df = 1)	0.715335	0.476763	1.5004	0.133549	1.00259	count	1
PF3D7_0532200	71	PF3D7-0532200	OK	StatusPB31:splines::ns(pseudotime, df = 1)	-3.28481	2.18947	-1.50028	0.133581	-0.837078	count	1
PF3D7_1434200	895	PF3D7-1434200	OK	StatusPB31:splines::ns(pseudotime, df = 1)	-0.562155	0.375037	-1.49893	0.13393	-0.728206	count	1
PF3D7_1365200	241	PF3D7-1365200	OK	StatusPB31:splines::ns(pseudotime, df = 1)	-1.44578	0.96467	-1.49873	0.133982	-1.19446	count	1
PF3D7_1466700	237	PF3D7-1466700	OK	StatusPB31:splines::ns(pseudotime, df = 1)	1.53532	1.02463	1.49842	0.134061	1.96978	count	1
PF3D7_1028200	114	PF3D7-1028200	OK	StatusPB31:splines::ns(pseudotime, df = 1)	1.13873	0.760792	1.49676	0.134493	1.16681	count	1
PF3D7_0523300	362	PF3D7-0523300	OK	StatusPB31:splines::ns(pseudotime, df = 1)	-0.757015	0.505821	-1.49661	0.134534	-0.83458	count	1
PF3D7_0319500	1130	PF3D7-0319500	OK	StatusPB31:splines::ns(pseudotime, df = 1)	-0.590912	0.394938	-1.49621	0.134636	-0.785694	count	1
PF3D7_1324100	117	PF3D7-1324100	OK	StatusPB31:splines::ns(pseudotime, df = 1)	0.931465	0.623178	1.4947	0.135031	0.889675	count	1
PF3D7_1207400	20	PF3D7-1207400	OK	StatusPB31:splines::ns(pseudotime, df = 1)	-3.50571	2.3456	-1.49459	0.135059	-0.0660892	count	1
PF3D7_1353800	123	PF3D7-1353800	OK	StatusPB31:splines::ns(pseudotime, df = 1)	1.39669	0.935361	1.49321	0.13542	1.52912	count	1
PF3D7_1412000	94	PF3D7-1412000	OK	StatusPB31:splines::ns(pseudotime, df = 1)	-0.846977	0.567581	-1.49226	0.13567	-0.245424	count	1
PF3D7_0409500	215	PF3D7-0409500	OK	StatusPB31:splines::ns(pseudotime, df = 1)	0.740128	0.49598	1.49225	0.135671	0.837527	count	1
PF3D7_1021000	303	PF3D7-1021000	OK	StatusPB31:splines::ns(pseudotime, df = 1)	0.720824	0.483586	1.49058	0.13611	0.893699	count	1
PF3D7_1368800	215	PF3D7-1368800	OK	StatusPB31:splines::ns(pseudotime, df = 1)	-0.916604	0.615161	-1.49002	0.136257	-0.776822	count	1
PF3D7_1457200	1183	PF3D7-1457200	OK	StatusPB31:splines::ns(pseudotime, df = 1)	0.372344	0.249916	1.48987	0.136296	0.51415	count	1
PF3D7_1102500	1143	PF3D7-1102500	OK	StatusPB31:splines::ns(pseudotime, df = 1)	1.16757	0.783796	1.48964	0.136358	1.66782	count	1
PF3D7_0304600	76	PF3D7-0304600	OK	StatusPB31:splines::ns(pseudotime, df = 1)	-3.66469	2.46137	-1.48888	0.136558	-0.983085	count	1
PF3D7_0906400	64	PF3D7-0906400	OK	StatusPB31:splines::ns(pseudotime, df = 1)	-4.94981	3.32497	-1.48868	0.13661	-0.977786	count	1
PF3D7_1138600	368	PF3D7-1138600	OK	StatusPB31:splines::ns(pseudotime, df = 1)	-0.941325	0.633349	-1.48627	0.137247	-0.970728	count	1
PF3D7_1142400	401	PF3D7-1142400	OK	StatusPB31:splines::ns(pseudotime, df = 1)	-0.938423	0.631463	-1.48611	0.137289	-0.978904	count	1
PF3D7_0830200	298	PF3D7-0830200	OK	StatusPB31:splines::ns(pseudotime, df = 1)	-1.35546	0.91209	-1.4861	0.13729	-1.29878	count	1
PF3D7_0320400	20	PF3D7-0320400	OK	StatusPB31:splines::ns(pseudotime, df = 1)	-16.422	11.0541	-1.4856	0.137422	-0.264947	count	1
PF3D7_1201900	722	PF3D7-1201900	OK	StatusPB31:splines::ns(pseudotime, df = 1)	0.566123	0.381186	1.48516	0.137539	0.754721	count	1
PF3D7_1108400	1153	PF3D7-1108400	OK	StatusPB31:splines::ns(pseudotime, df = 1)	-0.538218	0.362516	-1.48467	0.137668	-0.71031	count	1
PF3D7_1407800	2003	PF3D7-1407800	OK	StatusPB31:splines::ns(pseudotime, df = 1)	-0.607989	0.409592	-1.48438	0.137747	-0.845801	count	1
PF3D7_0315800	114	PF3D7-0315800	OK	StatusPB31:splines::ns(pseudotime, df = 1)	1.98392	1.33886	1.48179	0.138434	2.34756	count	1
PF3D7_1143800	589	PF3D7-1143800	OK	StatusPB31:splines::ns(pseudotime, df = 1)	0.652703	0.440716	1.481	0.138643	0.856583	count	1
PF3D7_0600200	20	PF3D7-0600200	OK	StatusPB31:splines::ns(pseudotime, df = 1)	10.8742	7.34612	1.48026	0.138841	15.0882	count	1
PF3D7_1421800	36	PF3D7-1421800	OK	StatusPB31:splines::ns(pseudotime, df = 1)	-3.16225	2.1366	-1.48004	0.138901	-0.300329	count	1
PF3D7_1463200	88	PF3D7-1463200	OK	StatusPB31:splines::ns(pseudotime, df = 1)	1.14275	0.772223	1.47982	0.138958	0.97574	count	1
PF3D7_1013100	1088	PF3D7-1013100	OK	StatusPB31:splines::ns(pseudotime, df = 1)	-0.607124	0.410273	-1.47981	0.138963	-0.795773	count	1
PF3D7_1002100	1199	PF3D7-1002100	OK	StatusPB31:splines::ns(pseudotime, df = 1)	-1.26087	0.852744	-1.4786	0.139286	-1.67087	count	1
PF3D7_1005600	973	PF3D7-1005600	OK	StatusPB31:splines::ns(pseudotime, df = 1)	-0.682015	0.461539	-1.4777	0.139527	-0.889562	count	1
PF3D7_1315600	291	PF3D7-1315600	OK	StatusPB31:splines::ns(pseudotime, df = 1)	0.659957	0.446914	1.4767	0.139794	0.791025	count	1
PF3D7_0310400	496	PF3D7-0310400	OK	StatusPB31:splines::ns(pseudotime, df = 1)	0.739729	0.501961	1.47368	0.140607	1.02871	count	1
PF3D7_1238000	204	PF3D7-1238000	OK	StatusPB31:splines::ns(pseudotime, df = 1)	0.679216	0.461155	1.47286	0.140827	0.777776	count	1
PF3D7_1243600	2276	PF3D7-1243600	OK	StatusPB31:splines::ns(pseudotime, df = 1)	-0.318032	0.215934	-1.47282	0.140837	-0.44113	count	1
PF3D7_0935100	516	PF3D7-0935100	OK	StatusPB31:splines::ns(pseudotime, df = 1)	-0.784707	0.532916	-1.47248	0.14093	-0.882292	count	1
PF3D7_0413700	379	PF3D7-0413700	OK	StatusPB31:splines::ns(pseudotime, df = 1)	0.594922	0.404165	1.47198	0.141065	0.745744	count	1
PF3D7_1037500	290	PF3D7-1037500	OK	StatusPB31:splines::ns(pseudotime, df = 1)	0.322604	0.219168	1.47194	0.141074	0.267759	count	1
PF3D7_0936700	34	PF3D7-0936700	OK	StatusPB31:splines::ns(pseudotime, df = 1)	5.26957	3.58504	1.46988	0.141633	6.47579	count	1
PF3D7_0206200	250	PF3D7-0206200	OK	StatusPB31:splines::ns(pseudotime, df = 1)	-0.710392	0.483384	-1.46962	0.141703	-0.590764	count	1
PF3D7_1202200	475	PF3D7-1202200	OK	StatusPB31:splines::ns(pseudotime, df = 1)	-0.616431	0.420177	-1.46708	0.142393	-0.724662	count	1
PF3D7_0316300	1037	PF3D7-0316300	OK	StatusPB31:splines::ns(pseudotime, df = 1)	0.355116	0.242227	1.46605	0.142673	0.496288	count	1
PF3D7_1129100	2101	PF3D7-1129100	OK	StatusPB31:splines::ns(pseudotime, df = 1)	0.495049	0.337783	1.46558	0.142801	0.700821	count	1
PF3D7_0509000	144	PF3D7-0509000	OK	StatusPB31:splines::ns(pseudotime, df = 1)	-1.46079	0.997434	-1.46455	0.143083	-0.875447	count	1
PF3D7_1474000	170	PF3D7-1474000	OK	StatusPB31:splines::ns(pseudotime, df = 1)	-3.44589	2.35343	-1.4642	0.143177	-2.28011	count	1
PF3D7_1319300	1120	PF3D7-1319300	OK	StatusPB31:splines::ns(pseudotime, df = 1)	-0.696858	0.476246	-1.46323	0.143443	-0.919218	count	1
PF3D7_1120800	9	PF3D7-1120800	OK	StatusPB31:splines::ns(pseudotime, df = 1)	3.21531	2.19798	1.46285	0.143548	1.31127	count	1
PF3D7_0313200	77	PF3D7-0313200	OK	StatusPB31:splines::ns(pseudotime, df = 1)	-1.78201	1.21864	-1.4623	0.143696	-0.60528	count	1
PF3D7_1225600	1966	PF3D7-1225600	OK	StatusPB31:splines::ns(pseudotime, df = 1)	-0.517127	0.354	-1.46081	0.144106	-0.718089	count	1
PF3D7_1002500	501	PF3D7-1002500	OK	StatusPB31:splines::ns(pseudotime, df = 1)	0.678999	0.46547	1.45874	0.144675	0.868396	count	1
PF3D7_0208000	290	PF3D7-0208000	OK	StatusPB31:splines::ns(pseudotime, df = 1)	0.6384	0.43764	1.45873	0.144677	0.797913	count	1
PF3D7_0823700	88	PF3D7-0823700	OK	StatusPB31:splines::ns(pseudotime, df = 1)	2.20199	1.51086	1.45745	0.145031	2.50438	count	1
PF3D7_1242700	3516	PF3D7-1242700	OK	StatusPB31:splines::ns(pseudotime, df = 1)	-0.298227	0.204628	-1.45741	0.14504	-0.423249	count	1
PF3D7_0935200	1231	PF3D7-0935200	OK	StatusPB31:splines::ns(pseudotime, df = 1)	-0.503899	0.345772	-1.45732	0.145067	-0.675646	count	1
PF3D7_1328800	521	PF3D7-1328800	OK	StatusPB31:splines::ns(pseudotime, df = 1)	-0.678417	0.465706	-1.45675	0.145223	-0.779989	count	1
PF3D7_1406100	514	PF3D7-1406100	OK	StatusPB31:splines::ns(pseudotime, df = 1)	0.673155	0.46213	1.45664	0.145255	0.868876	count	1
PF3D7_0102400	8	PF3D7-0102400	OK	StatusPB31:splines::ns(pseudotime, df = 1)	-30.5321	20.9653	-1.45632	0.145343	-0.0812214	count	1
PF3D7_1448800	137	PF3D7-1448800	OK	StatusPB31:splines::ns(pseudotime, df = 1)	-1.3595	0.933764	-1.45594	0.145448	-0.761175	count	1
PF3D7_0219000	76	PF3D7-0219000	OK	StatusPB31:splines::ns(pseudotime, df = 1)	-3.96177	2.72126	-1.45586	0.14547	-0.984666	count	1
PF3D7_1117500	639	PF3D7-1117500	OK	StatusPB31:splines::ns(pseudotime, df = 1)	0.529618	0.363789	1.45584	0.145474	0.688573	count	1
PF3D7_0917300	113	PF3D7-0917300	OK	StatusPB31:splines::ns(pseudotime, df = 1)	0.692818	0.476008	1.45548	0.145575	0.505527	count	1
PF3D7_1449900	65	PF3D7-1449900	OK	StatusPB31:splines::ns(pseudotime, df = 1)	-1.69534	1.16487	-1.45539	0.1456	-0.425474	count	1
PF3D7_0808400	313	PF3D7-0808400	OK	StatusPB31:splines::ns(pseudotime, df = 1)	0.853996	0.586962	1.45494	0.145723	1.04625	count	1
PF3D7_1316200	118	PF3D7-1316200	OK	StatusPB31:splines::ns(pseudotime, df = 1)	-1.10746	0.761318	-1.45466	0.145802	-0.355376	count	1
PF3D7_0702900	176	PF3D7-0702900	OK	StatusPB31:splines::ns(pseudotime, df = 1)	1.24268	0.854698	1.45394	0.146001	1.44345	count	1
PF3D7_0801500	674	PF3D7-0801500	OK	StatusPB31:splines::ns(pseudotime, df = 1)	-0.945181	0.650191	-1.4537	0.146069	-1.16074	count	1
PF3D7_0817700	611	PF3D7-0817700	OK	StatusPB31:splines::ns(pseudotime, df = 1)	0.255882	0.176299	1.45141	0.146704	0.338797	count	1
PF3D7_0518600	252	PF3D7-0518600	OK	StatusPB31:splines::ns(pseudotime, df = 1)	0.75905	0.523161	1.45089	0.146848	0.918091	count	1
PF3D7_1117000	9	PF3D7-1117000	OK	StatusPB31:splines::ns(pseudotime, df = 1)	3.41614	2.35471	1.45077	0.146883	2.1808	count	1
PF3D7_1432800	492	PF3D7-1432800	OK	StatusPB31:splines::ns(pseudotime, df = 1)	0.60101	0.414484	1.45002	0.147091	0.775654	count	1
PF3D7_0509800	1883	PF3D7-0509800	OK	StatusPB31:splines::ns(pseudotime, df = 1)	-0.275247	0.190156	-1.44748	0.1478	-0.374489	count	1
PF3D7_1148800	100	PF3D7-1148800	OK	StatusPB31:splines::ns(pseudotime, df = 1)	2.94306	2.03489	1.4463	0.148131	3.61384	count	1
PF3D7_0719800	238	PF3D7-0719800	OK	StatusPB31:splines::ns(pseudotime, df = 1)	-1.31504	0.910397	-1.44447	0.148645	-1.13061	count	1
PF3D7_0917100	962	PF3D7-0917100	OK	StatusPB31:splines::ns(pseudotime, df = 1)	-0.683592	0.473582	-1.44345	0.148931	-0.890033	count	1
PF3D7_1134200	1109	PF3D7-1134200	OK	StatusPB31:splines::ns(pseudotime, df = 1)	-0.697022	0.483026	-1.44303	0.149049	-0.925812	count	1
PF3D7_1238600	160	PF3D7-1238600	OK	StatusPB31:splines::ns(pseudotime, df = 1)	-0.628994	0.435897	-1.44299	0.149062	-0.377376	count	1
PF3D7_0626000	753	PF3D7-0626000	OK	StatusPB31:splines::ns(pseudotime, df = 1)	0.730801	0.506523	1.44278	0.14912	0.992439	count	1
PF3D7_0522100	242	PF3D7-0522100	OK	StatusPB31:splines::ns(pseudotime, df = 1)	-0.48499	0.336396	-1.44172	0.149418	-0.23275	count	1
PF3D7_1417300	258	PF3D7-1417300	OK	StatusPB31:splines::ns(pseudotime, df = 1)	0.528853	0.367325	1.43974	0.149978	0.546706	count	1
PF3D7_0310500	1162	PF3D7-0310500	OK	StatusPB31:splines::ns(pseudotime, df = 1)	-0.621892	0.432025	-1.43948	0.150051	-0.832745	count	1
PF3D7_1120000	4168	PF3D7-1120000	OK	StatusPB31:splines::ns(pseudotime, df = 1)	-0.296889	0.206331	-1.4389	0.150218	-0.422835	count	1
PF3D7_1251400	57	PF3D7-1251400	OK	StatusPB31:splines::ns(pseudotime, df = 1)	2.09763	1.45795	1.43875	0.150259	1.96012	count	1
PF3D7_0205100	218	PF3D7-0205100	OK	StatusPB31:splines::ns(pseudotime, df = 1)	-0.870726	0.606179	-1.43642	0.150921	-0.73413	count	1
PF3D7_1439400	36	PF3D7-1439400	OK	StatusPB31:splines::ns(pseudotime, df = 1)	1.61445	1.12478	1.43535	0.151225	1.05836	count	1
PF3D7_0502400	332	PF3D7-0502400	OK	StatusPB31:splines::ns(pseudotime, df = 1)	-3.09834	2.15921	-1.43494	0.151341	-2.56833	count	1
PF3D7_1200600	1199	PF3D7-1200600	OK	StatusPB31:splines::ns(pseudotime, df = 1)	2.01288	1.40383	1.43385	0.151654	2.89931	count	1
PF3D7_1408700	2804	PF3D7-1408700	OK	StatusPB31:splines::ns(pseudotime, df = 1)	-0.354246	0.24708	-1.43373	0.151687	-0.501054	count	1
PF3D7_1441100	1150	PF3D7-1441100	OK	StatusPB31:splines::ns(pseudotime, df = 1)	-0.647821	0.451951	-1.43339	0.151785	-0.860538	count	1
PF3D7_0714800	13	PF3D7-0714800	OK	StatusPB31:splines::ns(pseudotime, df = 1)	4.15153	2.89705	1.43302	0.15189	3.63252	count	1
PF3D7_0612100	616	PF3D7-0612100	OK	StatusPB31:splines::ns(pseudotime, df = 1)	0.842714	0.588108	1.43293	0.151917	1.12398	count	1
PF3D7_1213800	1193	PF3D7-1213800	OK	StatusPB31:splines::ns(pseudotime, df = 1)	-0.71451	0.498687	-1.43278	0.151958	-0.953791	count	1
PF3D7_0306600	65	PF3D7-0306600	OK	StatusPB31:splines::ns(pseudotime, df = 1)	-1.77198	1.23843	-1.43083	0.152517	-0.574376	count	1
PF3D7_0216100	125	PF3D7-0216100	OK	StatusPB31:splines::ns(pseudotime, df = 1)	-1.35081	0.94418	-1.43067	0.152562	-0.699752	count	1
PF3D7_1239000	528	PF3D7-1239000	OK	StatusPB31:splines::ns(pseudotime, df = 1)	-0.504246	0.352621	-1.42999	0.152757	-0.510121	count	1
PF3D7_0815600	3205	PF3D7-0815600	OK	StatusPB31:splines::ns(pseudotime, df = 1)	-0.389611	0.272672	-1.42886	0.153082	-0.55068	count	1
PF3D7_1445000	57	PF3D7-1445000	OK	StatusPB31:splines::ns(pseudotime, df = 1)	1.99964	1.39984	1.42848	0.153193	1.91652	count	1
PF3D7_1414700	992	PF3D7-1414700	OK	StatusPB31:splines::ns(pseudotime, df = 1)	-0.804632	0.56333	-1.42835	0.153229	-1.05159	count	1
PF3D7_0517700	1272	PF3D7-0517700	OK	StatusPB31:splines::ns(pseudotime, df = 1)	-0.598039	0.419261	-1.42641	0.153788	-0.803302	count	1
PF3D7_0424900	1319	PF3D7-0424900	OK	StatusPB31:splines::ns(pseudotime, df = 1)	-2.64832	1.85717	-1.426	0.153906	-3.51355	count	1
PF3D7_0805700	390	PF3D7-0805700	OK	StatusPB31:splines::ns(pseudotime, df = 1)	0.473935	0.332362	1.42596	0.153917	0.601463	count	1
PF3D7_0708700	157	PF3D7-0708700	OK	StatusPB31:splines::ns(pseudotime, df = 1)	-1.13963	0.799243	-1.42589	0.153938	-0.753485	count	1
PF3D7_0524100	902	PF3D7-0524100	OK	StatusPB31:splines::ns(pseudotime, df = 1)	-0.614411	0.43094	-1.42574	0.15398	-0.795283	count	1
PF3D7_1477000	114	PF3D7-1477000	OK	StatusPB31:splines::ns(pseudotime, df = 1)	4.14406	2.9077	1.4252	0.154137	5.77167	count	1
PF3D7_0105400	221	PF3D7-0105400	OK	StatusPB31:splines::ns(pseudotime, df = 1)	0.419667	0.294658	1.42425	0.154411	0.380069	count	1
PF3D7_1305200	138	PF3D7-1305200	OK	StatusPB31:splines::ns(pseudotime, df = 1)	0.888783	0.625052	1.42194	0.155083	0.889343	count	1
PF3D7_0518300	152	PF3D7-0518300	OK	StatusPB31:splines::ns(pseudotime, df = 1)	1.33696	0.940368	1.42175	0.155137	1.51089	count	1
PF3D7_1245700	50	PF3D7-1245700	OK	StatusPB31:splines::ns(pseudotime, df = 1)	2.047	1.43979	1.42173	0.155141	1.5076	count	1
PF3D7_1028300	577	PF3D7-1028300	OK	StatusPB31:splines::ns(pseudotime, df = 1)	-0.952059	0.670098	-1.42077	0.15542	-1.14348	count	1
PF3D7_0718100	331	PF3D7-0718100	OK	StatusPB31:splines::ns(pseudotime, df = 1)	-0.692731	0.487596	-1.42071	0.15544	-0.749741	count	1
PF3D7_0619800	809	PF3D7-0619800	OK	StatusPB31:splines::ns(pseudotime, df = 1)	0.477886	0.3365	1.42016	0.155597	0.638684	count	1
PF3D7_1419800	205	PF3D7-1419800	OK	StatusPB31:splines::ns(pseudotime, df = 1)	0.817774	0.575976	1.41981	0.155702	0.897044	count	1
PF3D7_1038900	33	PF3D7-1038900	OK	StatusPB31:splines::ns(pseudotime, df = 1)	1.91973	1.35244	1.41946	0.155802	1.16217	count	1
PF3D7_1018200	472	PF3D7-1018200	OK	StatusPB31:splines::ns(pseudotime, df = 1)	0.359572	0.253534	1.41824	0.156158	0.486109	count	1
PF3D7_1214000	365	PF3D7-1214000	OK	StatusPB31:splines::ns(pseudotime, df = 1)	-1.04787	0.739041	-1.41788	0.156264	-1.10061	count	1
PF3D7_1218400	523	PF3D7-1218400	OK	StatusPB31:splines::ns(pseudotime, df = 1)	-0.868156	0.612592	-1.41719	0.156466	-1.00913	count	1
PF3D7_0806600	153	PF3D7-0806600	OK	StatusPB31:splines::ns(pseudotime, df = 1)	-3.03371	2.14075	-1.41712	0.156484	-1.68247	count	1
PF3D7_1348500	287	PF3D7-1348500	OK	StatusPB31:splines::ns(pseudotime, df = 1)	0.583962	0.412349	1.41618	0.15676	0.672748	count	1
PF3D7_0302600	470	PF3D7-0302600	OK	StatusPB31:splines::ns(pseudotime, df = 1)	0.489426	0.345761	1.4155	0.156958	0.606258	count	1
PF3D7_0214900	458	PF3D7-0214900	OK	StatusPB31:splines::ns(pseudotime, df = 1)	0.246129	0.173968	1.41479	0.157166	0.317824	count	1
PF3D7_1124600	1434	PF3D7-1124600	OK	StatusPB31:splines::ns(pseudotime, df = 1)	0.293104	0.207252	1.41424	0.157329	0.403674	count	1
PF3D7_1305400	516	PF3D7-1305400	OK	StatusPB31:splines::ns(pseudotime, df = 1)	-0.747381	0.529008	-1.4128	0.157753	-0.863065	count	1
PF3D7_1336800	1921	PF3D7-1336800	OK	StatusPB31:splines::ns(pseudotime, df = 1)	0.45783	0.324433	1.41117	0.158232	0.643518	count	1
PF3D7_API04400	12	PF3D7-API04400	OK	StatusPB31:splines::ns(pseudotime, df = 1)	2.4907	1.76552	1.41074	0.158358	1.07626	count	1
PF3D7_1367500	354	PF3D7-1367500	OK	StatusPB31:splines::ns(pseudotime, df = 1)	0.630991	0.447542	1.4099	0.158606	0.786481	count	1
PF3D7_0320800	255	PF3D7-0320800	OK	StatusPB31:splines::ns(pseudotime, df = 1)	-0.804623	0.57098	-1.4092	0.158815	-0.736191	count	1
PF3D7_0310000	289	PF3D7-0310000	OK	StatusPB31:splines::ns(pseudotime, df = 1)	-0.660391	0.468946	-1.40824	0.159096	-0.64687	count	1
PF3D7_1358600	153	PF3D7-1358600	OK	StatusPB31:splines::ns(pseudotime, df = 1)	0.827649	0.588118	1.40728	0.159381	0.612498	count	1
PF3D7_1366500	156	PF3D7-1366500	OK	StatusPB31:splines::ns(pseudotime, df = 1)	-0.926774	0.658631	-1.40712	0.159429	-0.58592	count	1
PF3D7_1347200	1378	PF3D7-1347200	OK	StatusPB31:splines::ns(pseudotime, df = 1)	0.490487	0.348948	1.40562	0.159876	0.683617	count	1
PF3D7_0511200	479	PF3D7-0511200	OK	StatusPB31:splines::ns(pseudotime, df = 1)	0.514324	0.36614	1.40472	0.160143	0.693106	count	1
PF3D7_1228500	291	PF3D7-1228500	OK	StatusPB31:splines::ns(pseudotime, df = 1)	0.634343	0.451631	1.40456	0.16019	0.718422	count	1
PF3D7_0423900	60	PF3D7-0423900	OK	StatusPB31:splines::ns(pseudotime, df = 1)	2.46045	1.75254	1.40393	0.160377	2.5179	count	1
PF3D7_0207500	362	PF3D7-0207500	OK	StatusPB31:splines::ns(pseudotime, df = 1)	0.707634	0.504303	1.40319	0.160597	0.969333	count	1
PF3D7_1310600	120	PF3D7-1310600	OK	StatusPB31:splines::ns(pseudotime, df = 1)	-0.758077	0.54028	-1.40312	0.160619	-0.236705	count	1
PF3D7_1010900	372	PF3D7-1010900	OK	StatusPB31:splines::ns(pseudotime, df = 1)	-1.03999	0.741562	-1.40243	0.160825	-1.07143	count	1
PF3D7_0719200	15	PF3D7-0719200	OK	StatusPB31:splines::ns(pseudotime, df = 1)	-9.88711	7.05256	-1.40192	0.160977	-0.177096	count	1
PF3D7_0813100	243	PF3D7-0813100	OK	StatusPB31:splines::ns(pseudotime, df = 1)	0.496945	0.354587	1.40148	0.16111	0.532186	count	1
PF3D7_0811000	326	PF3D7-0811000	OK	StatusPB31:splines::ns(pseudotime, df = 1)	0.591344	0.422459	1.39977	0.16162	0.702075	count	1
PF3D7_1405700	487	PF3D7-1405700	OK	StatusPB31:splines::ns(pseudotime, df = 1)	-0.454493	0.324696	-1.39975	0.161625	-0.418882	count	1
PF3D7_0519900	111	PF3D7-0519900	OK	StatusPB31:splines::ns(pseudotime, df = 1)	-1.54119	1.1013	-1.39943	0.161722	-0.728558	count	1
PF3D7_1307400	87	PF3D7-1307400	OK	StatusPB31:splines::ns(pseudotime, df = 1)	-1.5531	1.11137	-1.39746	0.162312	-0.496068	count	1
PF3D7_1353300	1180	PF3D7-1353300	OK	StatusPB31:splines::ns(pseudotime, df = 1)	0.403545	0.288976	1.39647	0.162612	0.557196	count	1
PF3D7_1249900	589	PF3D7-1249900	OK	StatusPB31:splines::ns(pseudotime, df = 1)	-0.808384	0.57935	-1.39533	0.162954	-0.979069	count	1
PF3D7_1224400	865	PF3D7-1224400	OK	StatusPB31:splines::ns(pseudotime, df = 1)	-0.850749	0.609894	-1.39491	0.163079	-1.09312	count	1
PF3D7_0709700	362	PF3D7-0709700	OK	StatusPB31:splines::ns(pseudotime, df = 1)	-0.573699	0.411375	-1.39459	0.163178	-0.577947	count	1
PF3D7_0827300	687	PF3D7-0827300	OK	StatusPB31:splines::ns(pseudotime, df = 1)	-0.850866	0.610517	-1.39368	0.163452	-1.05387	count	1
PF3D7_1371800	351	PF3D7-1371800	OK	StatusPB31:splines::ns(pseudotime, df = 1)	0.703245	0.505151	1.39215	0.163914	0.854802	count	1
PF3D7_0814900	727	PF3D7-0814900	OK	StatusPB31:splines::ns(pseudotime, df = 1)	-0.602424	0.432969	-1.39138	0.164147	-0.744346	count	1
PF3D7_1415100	148	PF3D7-1415100	OK	StatusPB31:splines::ns(pseudotime, df = 1)	-0.803034	0.578406	-1.38836	0.165065	-0.11528	count	1
PF3D7_1315300	91	PF3D7-1315300	OK	StatusPB31:splines::ns(pseudotime, df = 1)	0.744199	0.536029	1.38836	0.165066	0.502371	count	1
PF3D7_0821400	317	PF3D7-0821400	OK	StatusPB31:splines::ns(pseudotime, df = 1)	-0.575	0.41429	-1.38792	0.1652	-0.480757	count	1
PF3D7_0505000	957	PF3D7-0505000	OK	StatusPB31:splines::ns(pseudotime, df = 1)	-0.766804	0.55289	-1.3869	0.165509	-1.00189	count	1
PF3D7_0109400	366	PF3D7-0109400	OK	StatusPB31:splines::ns(pseudotime, df = 1)	-0.807424	0.582668	-1.38574	0.165865	-0.827536	count	1
PF3D7_0314100	370	PF3D7-0314100	OK	StatusPB31:splines::ns(pseudotime, df = 1)	1.32573	0.957431	1.38467	0.16619	1.74372	count	1
PF3D7_1363300	118	PF3D7-1363300	OK	StatusPB31:splines::ns(pseudotime, df = 1)	-1.59215	1.15108	-1.38317	0.16665	-0.772235	count	1
PF3D7_0218600	1203	PF3D7-0218600	OK	StatusPB31:splines::ns(pseudotime, df = 1)	0.406146	0.293706	1.38283	0.166753	0.555942	count	1
PF3D7_0932400	91	PF3D7-0932400	OK	StatusPB31:splines::ns(pseudotime, df = 1)	-1.26379	0.915103	-1.38103	0.167306	-0.55503	count	1
PF3D7_1106300	562	PF3D7-1106300	OK	StatusPB31:splines::ns(pseudotime, df = 1)	0.607543	0.440318	1.37978	0.167691	0.790394	count	1
PF3D7_1357200	190	PF3D7-1357200	OK	StatusPB31:splines::ns(pseudotime, df = 1)	-1.1278	0.817763	-1.37912	0.167894	-0.87022	count	1
PF3D7_1450200	63	PF3D7-1450200	OK	StatusPB31:splines::ns(pseudotime, df = 1)	-2.64174	1.91763	-1.37761	0.168362	-0.602148	count	1
PF3D7_0826300	99	PF3D7-0826300	OK	StatusPB31:splines::ns(pseudotime, df = 1)	1.02703	0.746225	1.3763	0.168767	0.892371	count	1
PF3D7_1474400	169	PF3D7-1474400	OK	StatusPB31:splines::ns(pseudotime, df = 1)	-0.972602	0.706851	-1.37597	0.168869	-0.800571	count	1
PF3D7_0209300	445	PF3D7-0209300	OK	StatusPB31:splines::ns(pseudotime, df = 1)	-0.80669	0.58642	-1.37562	0.168977	-0.896572	count	1
PF3D7_0607100	21	PF3D7-0607100	OK	StatusPB31:splines::ns(pseudotime, df = 1)	-12.4665	9.06503	-1.37523	0.169096	-0.437018	count	1
PF3D7_1116000	508	PF3D7-1116000	OK	StatusPB31:splines::ns(pseudotime, df = 1)	0.242849	0.176684	1.37448	0.169331	0.32004	count	1
PF3D7_1220100	701	PF3D7-1220100	OK	StatusPB31:splines::ns(pseudotime, df = 1)	-0.794181	0.577962	-1.37411	0.169445	-0.982016	count	1
PF3D7_1333200	691	PF3D7-1333200	OK	StatusPB31:splines::ns(pseudotime, df = 1)	0.641772	0.467252	1.3735	0.169633	0.86605	count	1
PF3D7_1204200	65	PF3D7-1204200	OK	StatusPB31:splines::ns(pseudotime, df = 1)	-1.64364	1.19747	-1.3726	0.169914	-0.469638	count	1
PF3D7_1353000	1853	PF3D7-1353000	OK	StatusPB31:splines::ns(pseudotime, df = 1)	-0.297952	0.217077	-1.37256	0.169925	-0.410795	count	1
PF3D7_0206100	948	PF3D7-0206100	OK	StatusPB31:splines::ns(pseudotime, df = 1)	0.544881	0.397053	1.37232	0.170002	0.741132	count	1
PF3D7_0416400	930	PF3D7-0416400	OK	StatusPB31:splines::ns(pseudotime, df = 1)	0.339116	0.247159	1.37206	0.170083	0.463232	count	1
PF3D7_0504800	785	PF3D7-0504800	OK	StatusPB31:splines::ns(pseudotime, df = 1)	0.432888	0.31551	1.37203	0.170092	0.607486	count	1
PF3D7_1403200	100	PF3D7-1403200	OK	StatusPB31:splines::ns(pseudotime, df = 1)	1.79324	1.3075	1.3715	0.170255	1.99553	count	1
PF3D7_1208300	466	PF3D7-1208300	OK	StatusPB31:splines::ns(pseudotime, df = 1)	0.597912	0.436734	1.36905	0.17102	0.74746	count	1
PF3D7_1029600	852	PF3D7-1029600	OK	StatusPB31:splines::ns(pseudotime, df = 1)	-0.537368	0.392849	-1.36787	0.171389	-0.681008	count	1
PF3D7_1445100	861	PF3D7-1445100	OK	StatusPB31:splines::ns(pseudotime, df = 1)	0.891835	0.652071	1.3677	0.171444	1.23124	count	1
PF3D7_0817800	320	PF3D7-0817800	OK	StatusPB31:splines::ns(pseudotime, df = 1)	0.464069	0.339941	1.36515	0.172244	0.51382	count	1
PF3D7_0804700	359	PF3D7-0804700	OK	StatusPB31:splines::ns(pseudotime, df = 1)	-1.29726	0.950922	-1.36422	0.172537	-1.32863	count	1
PF3D7_1233700	85	PF3D7-1233700	OK	StatusPB31:splines::ns(pseudotime, df = 1)	-0.998477	0.732231	-1.36361	0.172728	-0.326152	count	1
PF3D7_0506100	344	PF3D7-0506100	OK	StatusPB31:splines::ns(pseudotime, df = 1)	0.894494	0.656393	1.36274	0.173001	1.1214	count	1
PF3D7_0411100	41	PF3D7-0411100	OK	StatusPB31:splines::ns(pseudotime, df = 1)	-3.3838	2.4833	-1.36262	0.173039	-0.44149	count	1
PF3D7_1412300	1997	PF3D7-1412300	OK	StatusPB31:splines::ns(pseudotime, df = 1)	-0.34052	0.249924	-1.3625	0.173079	-0.472994	count	1
PF3D7_1214100	295	PF3D7-1214100	OK	StatusPB31:splines::ns(pseudotime, df = 1)	0.661288	0.485422	1.3623	0.173142	0.820717	count	1
PF3D7_1366000	191	PF3D7-1366000	OK	StatusPB31:splines::ns(pseudotime, df = 1)	1.38445	1.0163	1.36225	0.173156	1.65461	count	1
PF3D7_1430400	165	PF3D7-1430400	OK	StatusPB31:splines::ns(pseudotime, df = 1)	-1.78618	1.31352	-1.35984	0.173918	-1.25644	count	1
PF3D7_0422900	83	PF3D7-0422900	OK	StatusPB31:splines::ns(pseudotime, df = 1)	-1.15208	0.847219	-1.35984	0.173918	-0.31533	count	1
PF3D7_1250500	662	PF3D7-1250500	OK	StatusPB31:splines::ns(pseudotime, df = 1)	0.578452	0.42553	1.35937	0.174067	0.763471	count	1
PF3D7_1246800	183	PF3D7-1246800	OK	StatusPB31:splines::ns(pseudotime, df = 1)	0.879187	0.646885	1.35911	0.174149	0.954744	count	1
PF3D7_0612600	674	PF3D7-0612600	OK	StatusPB31:splines::ns(pseudotime, df = 1)	0.55891	0.411334	1.35877	0.174255	0.730818	count	1
PF3D7_1440600	49	PF3D7-1440600	OK	StatusPB31:splines::ns(pseudotime, df = 1)	-2.48211	1.82697	-1.35859	0.174313	-0.477091	count	1
PF3D7_1325900	515	PF3D7-1325900	OK	StatusPB31:splines::ns(pseudotime, df = 1)	0.513558	0.378059	1.35841	0.174372	0.692326	count	1
PF3D7_1414900	242	PF3D7-1414900	OK	StatusPB31:splines::ns(pseudotime, df = 1)	0.960528	0.707157	1.3583	0.174407	1.14115	count	1
PF3D7_0630500	423	PF3D7-0630500	OK	StatusPB31:splines::ns(pseudotime, df = 1)	0.917839	0.675763	1.35823	0.174429	1.19384	count	1
PF3D7_0304300	150	PF3D7-0304300	OK	StatusPB31:splines::ns(pseudotime, df = 1)	-0.995769	0.733519	-1.35752	0.174652	-0.666455	count	1
PF3D7_1424500	1282	PF3D7-1424500	OK	StatusPB31:splines::ns(pseudotime, df = 1)	-0.549423	0.40476	-1.3574	0.17469	-0.733947	count	1
PF3D7_1321700	2592	PF3D7-1321700	OK	StatusPB31:splines::ns(pseudotime, df = 1)	-0.360999	0.265961	-1.35734	0.17471	-0.508123	count	1
PF3D7_0517800	15	PF3D7-0517800	OK	StatusPB31:splines::ns(pseudotime, df = 1)	-21.0098	15.4897	-1.35637	0.17502	-0.26674	count	1
PF3D7_1118800	72	PF3D7-1118800	OK	StatusPB31:splines::ns(pseudotime, df = 1)	-2.01962	1.48951	-1.3559	0.175168	-0.577783	count	1
PF3D7_1214700	53	PF3D7-1214700	OK	StatusPB31:splines::ns(pseudotime, df = 1)	-3.23839	2.38962	-1.35519	0.175394	-0.684692	count	1
PF3D7_1453400	548	PF3D7-1453400	OK	StatusPB31:splines::ns(pseudotime, df = 1)	-0.707458	0.522634	-1.35364	0.175888	-0.851686	count	1
PF3D7_0506200	131	PF3D7-0506200	OK	StatusPB31:splines::ns(pseudotime, df = 1)	1.57429	1.16385	1.35265	0.176203	1.81122	count	1
PF3D7_1324600	212	PF3D7-1324600	OK	StatusPB31:splines::ns(pseudotime, df = 1)	-0.833263	0.61677	-1.35101	0.176729	-0.707511	count	1
PF3D7_0704400	292	PF3D7-0704400	OK	StatusPB31:splines::ns(pseudotime, df = 1)	-0.551806	0.408462	-1.35093	0.176753	-0.470525	count	1
PF3D7_1419400	1934	PF3D7-1419400	OK	StatusPB31:splines::ns(pseudotime, df = 1)	-0.487896	0.361509	-1.34961	0.177178	-0.676757	count	1
PF3D7_1222600	267	PF3D7-1222600	OK	StatusPB31:splines::ns(pseudotime, df = 1)	1.10759	0.820765	1.34946	0.177226	1.34433	count	1
PF3D7_1360700	403	PF3D7-1360700	OK	StatusPB31:splines::ns(pseudotime, df = 1)	-1.02435	0.759341	-1.349	0.177374	-1.13118	count	1
PF3D7_1229800	441	PF3D7-1229800	OK	StatusPB31:splines::ns(pseudotime, df = 1)	-0.210808	0.15629	-1.34882	0.177431	-0.213574	count	1
PF3D7_1120500	805	PF3D7-1120500	OK	StatusPB31:splines::ns(pseudotime, df = 1)	-0.691234	0.512512	-1.34872	0.177465	-0.880907	count	1
PF3D7_0707500	460	PF3D7-0707500	OK	StatusPB31:splines::ns(pseudotime, df = 1)	-1.50678	1.11748	-1.34837	0.177575	-1.80927	count	1
PF3D7_1438200	5	PF3D7-1438200	OK	StatusPB31:splines::ns(pseudotime, df = 1)	-8.50217	6.31215	-1.34695	0.178032	-0.0235608	count	1
PF3D7_1314300	105	PF3D7-1314300	OK	StatusPB31:splines::ns(pseudotime, df = 1)	-1.49303	1.10948	-1.3457	0.178437	-0.712935	count	1
PF3D7_1348700	11	PF3D7-1348700	OK	StatusPB31:splines::ns(pseudotime, df = 1)	4.3984	3.27062	1.34482	0.17872	3.34876	count	1
PF3D7_1323700	393	PF3D7-1323700	OK	StatusPB31:splines::ns(pseudotime, df = 1)	0.273699	0.203551	1.34463	0.178783	0.301503	count	1
PF3D7_1248000	375	PF3D7-1248000	OK	StatusPB31:splines::ns(pseudotime, df = 1)	-0.832516	0.619243	-1.34441	0.178853	-0.893802	count	1
PF3D7_0102800	42	PF3D7-0102800	OK	StatusPB31:splines::ns(pseudotime, df = 1)	-2.19818	1.63563	-1.34394	0.179006	-0.377017	count	1
PF3D7_0905600	8	PF3D7-0905600	OK	StatusPB31:splines::ns(pseudotime, df = 1)	5.68572	4.23375	1.34295	0.179324	5.28681	count	1
PF3D7_1343100	480	PF3D7-1343100	OK	StatusPB31:splines::ns(pseudotime, df = 1)	0.336483	0.250614	1.34263	0.179428	0.433394	count	1
PF3D7_1031500	758	PF3D7-1031500	OK	StatusPB31:splines::ns(pseudotime, df = 1)	-0.729029	0.543292	-1.34187	0.179673	-0.923805	count	1
PF3D7_0109500	226	PF3D7-0109500	OK	StatusPB31:splines::ns(pseudotime, df = 1)	-1.89794	1.41609	-1.34027	0.180195	-1.55354	count	1
PF3D7_1473200	1426	PF3D7-1473200	OK	StatusPB31:splines::ns(pseudotime, df = 1)	-0.69168	0.516453	-1.33929	0.180513	-0.951452	count	1
PF3D7_1405100	558	PF3D7-1405100	OK	StatusPB31:splines::ns(pseudotime, df = 1)	-0.49525	0.369843	-1.33908	0.180581	-0.547277	count	1
PF3D7_1144100	127	PF3D7-1144100	OK	StatusPB31:splines::ns(pseudotime, df = 1)	-1.13364	0.84692	-1.33855	0.180754	-0.659637	count	1
PF3D7_0219100	67	PF3D7-0219100	OK	StatusPB31:splines::ns(pseudotime, df = 1)	-3.05876	2.28564	-1.33825	0.180851	-0.805959	count	1
PF3D7_1354800	196	PF3D7-1354800	OK	StatusPB31:splines::ns(pseudotime, df = 1)	1.33529	0.998287	1.33758	0.181071	1.63253	count	1
PF3D7_1475100	470	PF3D7-1475100	OK	StatusPB31:splines::ns(pseudotime, df = 1)	0.830006	0.620541	1.33755	0.181079	1.09929	count	1
PF3D7_1318600	50	PF3D7-1318600	OK	StatusPB31:splines::ns(pseudotime, df = 1)	-1.99159	1.4918	-1.33502	0.181906	-0.506705	count	1
PF3D7_1114700	1105	PF3D7-1114700	OK	StatusPB31:splines::ns(pseudotime, df = 1)	-0.471963	0.353531	-1.33499	0.181915	-0.628928	count	1
PF3D7_0315200	31	PF3D7-0315200	OK	StatusPB31:splines::ns(pseudotime, df = 1)	7.64851	5.73071	1.33465	0.182027	10.1388	count	1
PF3D7_1322700	38	PF3D7-1322700	OK	StatusPB31:splines::ns(pseudotime, df = 1)	1.59457	1.19629	1.33293	0.182593	1.01973	count	1
PF3D7_0700800	393	PF3D7-0700800	OK	StatusPB31:splines::ns(pseudotime, df = 1)	0.896665	0.672956	1.33243	0.182756	1.14302	count	1
PF3D7_1124800	939	PF3D7-1124800	OK	StatusPB31:splines::ns(pseudotime, df = 1)	-0.774271	0.581163	-1.33228	0.182805	-1.01296	count	1
PF3D7_0208900	43	PF3D7-0208900	OK	StatusPB31:splines::ns(pseudotime, df = 1)	-3.56127	2.67319	-1.33222	0.182826	-0.584534	count	1
PF3D7_1474900	90	PF3D7-1474900	OK	StatusPB31:splines::ns(pseudotime, df = 1)	-1.20357	0.903785	-1.33169	0.182997	-0.455009	count	1
PF3D7_0615400	4040	PF3D7-0615400	OK	StatusPB31:splines::ns(pseudotime, df = 1)	-0.281124	0.211118	-1.33159	0.18303	-0.401255	count	1
PF3D7_0524200	20	PF3D7-0524200	OK	StatusPB31:splines::ns(pseudotime, df = 1)	-2.51567	1.89058	-1.33063	0.183347	-0.156013	count	1
PF3D7_1405400	347	PF3D7-1405400	OK	StatusPB31:splines::ns(pseudotime, df = 1)	-0.700967	0.527152	-1.32972	0.183646	-0.71977	count	1
PF3D7_0825400	112	PF3D7-0825400	OK	StatusPB31:splines::ns(pseudotime, df = 1)	-1.08373	0.815075	-1.3296	0.183685	-0.471027	count	1
PF3D7_1133000	76	PF3D7-1133000	OK	StatusPB31:splines::ns(pseudotime, df = 1)	-0.722761	0.543708	-1.32932	0.183779	-0.150665	count	1
PF3D7_1462800	4197	PF3D7-1462800	OK	StatusPB31:splines::ns(pseudotime, df = 1)	-0.21906	0.164839	-1.32893	0.183907	-0.312329	count	1
PF3D7_1002900	495	PF3D7-1002900	OK	StatusPB31:splines::ns(pseudotime, df = 1)	-0.968928	0.729491	-1.32822	0.18414	-1.13491	count	1
PF3D7_1362800	393	PF3D7-1362800	OK	StatusPB31:splines::ns(pseudotime, df = 1)	-0.503638	0.379261	-1.32795	0.184232	-0.487763	count	1
PF3D7_0714200	962	PF3D7-0714200	OK	StatusPB31:splines::ns(pseudotime, df = 1)	0.328412	0.247353	1.32771	0.184312	0.43125	count	1
PF3D7_1372100	108	PF3D7-1372100	OK	StatusPB31:splines::ns(pseudotime, df = 1)	3.17071	2.38943	1.32697	0.184554	3.94334	count	1
PF3D7_1456600	23	PF3D7-1456600	OK	StatusPB31:splines::ns(pseudotime, df = 1)	-3.82746	2.88546	-1.32646	0.184723	-0.257442	count	1
PF3D7_0909700	559	PF3D7-0909700	OK	StatusPB31:splines::ns(pseudotime, df = 1)	-0.499944	0.376985	-1.32617	0.184821	-0.537281	count	1
PF3D7_1460100	368	PF3D7-1460100	OK	StatusPB31:splines::ns(pseudotime, df = 1)	0.881594	0.664873	1.32596	0.18489	1.14119	count	1
PF3D7_0710700	1666	PF3D7-0710700	OK	StatusPB31:splines::ns(pseudotime, df = 1)	-0.572047	0.431772	-1.32488	0.185247	-0.78488	count	1
PF3D7_0404700	556	PF3D7-0404700	OK	StatusPB31:splines::ns(pseudotime, df = 1)	0.228276	0.172413	1.324	0.185538	0.282056	count	1
PF3D7_1309200	1142	PF3D7-1309200	OK	StatusPB31:splines::ns(pseudotime, df = 1)	-0.355634	0.26862	-1.32393	0.185564	-0.465176	count	1
PF3D7_1424700	32	PF3D7-1424700	OK	StatusPB31:splines::ns(pseudotime, df = 1)	-7.44529	5.62851	-1.32278	0.185945	-0.521481	count	1
PF3D7_0721400	477	PF3D7-0721400	OK	StatusPB31:splines::ns(pseudotime, df = 1)	0.571711	0.432234	1.32269	0.185976	0.73175	count	1
PF3D7_1316100	876	PF3D7-1316100	OK	StatusPB31:splines::ns(pseudotime, df = 1)	-0.568305	0.429686	-1.32261	0.186003	-0.744	count	1
PF3D7_1325300	23	PF3D7-1325300	OK	StatusPB31:splines::ns(pseudotime, df = 1)	1.87915	1.42154	1.32192	0.186233	0.848508	count	1
PF3D7_0824900	802	PF3D7-0824900	OK	StatusPB31:splines::ns(pseudotime, df = 1)	0.744929	0.563752	1.32138	0.186412	1.01181	count	1
PF3D7_1324900	1538	PF3D7-1324900	OK	StatusPB31:splines::ns(pseudotime, df = 1)	-0.437292	0.331158	-1.32049	0.186706	-0.594841	count	1
PF3D7_1245200	119	PF3D7-1245200	OK	StatusPB31:splines::ns(pseudotime, df = 1)	0.973735	0.737772	1.31983	0.186928	0.929789	count	1
PF3D7_1433300	111	PF3D7-1433300	OK	StatusPB31:splines::ns(pseudotime, df = 1)	-0.935653	0.709166	-1.31937	0.187082	-0.364469	count	1
PF3D7_1460400	302	PF3D7-1460400	OK	StatusPB31:splines::ns(pseudotime, df = 1)	-0.992494	0.752329	-1.31923	0.187129	-0.926402	count	1
PF3D7_0420300	1371	PF3D7-0420300	OK	StatusPB31:splines::ns(pseudotime, df = 1)	0.486892	0.369205	1.31876	0.187286	0.683124	count	1
PF3D7_0610100	895	PF3D7-0610100	OK	StatusPB31:splines::ns(pseudotime, df = 1)	-0.582923	0.442045	-1.3187	0.187307	-0.757089	count	1
PF3D7_0727900	598	PF3D7-0727900	OK	StatusPB31:splines::ns(pseudotime, df = 1)	-0.72943	0.553887	-1.31693	0.187899	-0.878552	count	1
PF3D7_0406000	576	PF3D7-0406000	OK	StatusPB31:splines::ns(pseudotime, df = 1)	-0.518177	0.39349	-1.31688	0.187917	-0.594988	count	1
PF3D7_0906200	449	PF3D7-0906200	OK	StatusPB31:splines::ns(pseudotime, df = 1)	-0.69668	0.529066	-1.31681	0.187939	-0.793442	count	1
PF3D7_1354300	2871	PF3D7-1354300	OK	StatusPB31:splines::ns(pseudotime, df = 1)	-0.402216	0.305994	-1.31446	0.188729	-0.567463	count	1
PF3D7_0708900	258	PF3D7-0708900	OK	StatusPB31:splines::ns(pseudotime, df = 1)	-1.31501	1.00099	-1.3137	0.188984	-1.23689	count	1
PF3D7_1037900	350	PF3D7-1037900	OK	StatusPB31:splines::ns(pseudotime, df = 1)	-0.676777	0.515286	-1.3134	0.189084	-0.712656	count	1
PF3D7_1134500	1066	PF3D7-1134500	OK	StatusPB31:splines::ns(pseudotime, df = 1)	0.430724	0.328108	1.31275	0.189304	0.590484	count	1
PF3D7_1254100	19	PF3D7-1254100	OK	StatusPB31:splines::ns(pseudotime, df = 1)	4.79129	3.64986	1.31273	0.18931	5.15463	count	1
PF3D7_0931400	1192	PF3D7-0931400	OK	StatusPB31:splines::ns(pseudotime, df = 1)	-0.440348	0.335673	-1.31184	0.189612	-0.591201	count	1
PF3D7_0811500	402	PF3D7-0811500	OK	StatusPB31:splines::ns(pseudotime, df = 1)	-1.07093	0.816483	-1.31163	0.189681	-1.16614	count	1
PF3D7_1362000	57	PF3D7-1362000	OK	StatusPB31:splines::ns(pseudotime, df = 1)	-0.929455	0.708858	-1.3112	0.189827	-0.180773	count	1
PF3D7_1479500	14	PF3D7-1479500	OK	StatusPB31:splines::ns(pseudotime, df = 1)	5.3966	4.1165	1.31097	0.189905	6.47362	count	1
PF3D7_0729500	423	PF3D7-0729500	OK	StatusPB31:splines::ns(pseudotime, df = 1)	0.780202	0.59514	1.31095	0.189909	0.991905	count	1
PF3D7_1006800	1947	PF3D7-1006800	OK	StatusPB31:splines::ns(pseudotime, df = 1)	0.425092	0.324348	1.31061	0.190028	0.598097	count	1
PF3D7_0104000	64	PF3D7-0104000	OK	StatusPB31:splines::ns(pseudotime, df = 1)	2.61943	1.99988	1.30979	0.190302	3.06369	count	1
PF3D7_1139500	31	PF3D7-1139500	OK	StatusPB31:splines::ns(pseudotime, df = 1)	1.61321	1.23247	1.30893	0.190596	0.843352	count	1
PF3D7_0312800	4888	PF3D7-0312800	OK	StatusPB31:splines::ns(pseudotime, df = 1)	0.230303	0.176078	1.30796	0.190924	0.32964	count	1
PF3D7_0309500	1186	PF3D7-0309500	OK	StatusPB31:splines::ns(pseudotime, df = 1)	-0.574991	0.439722	-1.30762	0.191037	-0.769395	count	1
PF3D7_0108400	153	PF3D7-0108400	OK	StatusPB31:splines::ns(pseudotime, df = 1)	-1.66841	1.27721	-1.30629	0.19149	-1.04806	count	1
PF3D7_0403500	365	PF3D7-0403500	OK	StatusPB31:splines::ns(pseudotime, df = 1)	0.777708	0.596057	1.30475	0.192013	0.970965	count	1
PF3D7_1246700	641	PF3D7-1246700	OK	StatusPB31:splines::ns(pseudotime, df = 1)	0.451787	0.346299	1.30462	0.19206	0.590382	count	1
PF3D7_0302300	83	PF3D7-0302300	OK	StatusPB31:splines::ns(pseudotime, df = 1)	5.18175	3.97841	1.30247	0.192792	7.21054	count	1
PF3D7_1034400	87	PF3D7-1034400	OK	StatusPB31:splines::ns(pseudotime, df = 1)	-1.17555	0.902988	-1.30184	0.193006	-0.458183	count	1
PF3D7_0308100	708	PF3D7-0308100	OK	StatusPB31:splines::ns(pseudotime, df = 1)	0.334948	0.257339	1.30158	0.193095	0.447007	count	1
PF3D7_0305700	723	PF3D7-0305700	OK	StatusPB31:splines::ns(pseudotime, df = 1)	-0.488604	0.375578	-1.30094	0.193315	-0.59654	count	1
PF3D7_0916300	33	PF3D7-0916300	OK	StatusPB31:splines::ns(pseudotime, df = 1)	1.73928	1.33792	1.29998	0.193643	1.08893	count	1
PF3D7_1456400	4	PF3D7-1456400	OK	StatusPB31:splines::ns(pseudotime, df = 1)	-23.9979	18.4819	-1.29846	0.194167	-0.0490456	count	1
PF3D7_1254800	24	PF3D7-1254800	OK	StatusPB31:splines::ns(pseudotime, df = 1)	6.57988	5.07178	1.29735	0.194546	9.12594	count	1
PF3D7_0205400	621	PF3D7-0205400	OK	StatusPB31:splines::ns(pseudotime, df = 1)	0.724514	0.559045	1.29599	0.195017	0.966777	count	1
PF3D7_1452100	168	PF3D7-1452100	OK	StatusPB31:splines::ns(pseudotime, df = 1)	1.59374	1.23001	1.29571	0.19511	1.93097	count	1
PF3D7_1475600	957	PF3D7-1475600	OK	StatusPB31:splines::ns(pseudotime, df = 1)	-0.608753	0.469967	-1.29531	0.195249	-0.790516	count	1
PF3D7_0921400	19	PF3D7-0921400	OK	StatusPB31:splines::ns(pseudotime, df = 1)	-2.17478	1.67935	-1.29501	0.195352	-0.110635	count	1
PF3D7_0301200	145	PF3D7-0301200	OK	StatusPB31:splines::ns(pseudotime, df = 1)	-2.75316	2.1283	-1.2936	0.195841	-1.31191	count	1
PF3D7_0515300	1646	PF3D7-0515300	OK	StatusPB31:splines::ns(pseudotime, df = 1)	-0.360769	0.279131	-1.29247	0.196229	-0.49908	count	1
PF3D7_0210000	181	PF3D7-0210000	OK	StatusPB31:splines::ns(pseudotime, df = 1)	-1.44777	1.12022	-1.2924	0.196256	-1.07231	count	1
PF3D7_1433900	148	PF3D7-1433900	OK	StatusPB31:splines::ns(pseudotime, df = 1)	0.955575	0.739449	1.29228	0.196296	1.05434	count	1
PF3D7_1309300	1209	PF3D7-1309300	OK	StatusPB31:splines::ns(pseudotime, df = 1)	0.491418	0.380371	1.29194	0.196412	0.681233	count	1
PF3D7_0628300	880	PF3D7-0628300	OK	StatusPB31:splines::ns(pseudotime, df = 1)	-0.460726	0.35677	-1.29138	0.196608	-0.613508	count	1
PF3D7_0311600	201	PF3D7-0311600	OK	StatusPB31:splines::ns(pseudotime, df = 1)	-0.92706	0.718364	-1.29052	0.196908	-0.737556	count	1
PF3D7_0320200	109	PF3D7-0320200	OK	StatusPB31:splines::ns(pseudotime, df = 1)	1.11249	0.862227	1.29025	0.197	1.0711	count	1
PF3D7_1147100	4	PF3D7-1147100	OK	StatusPB31:splines::ns(pseudotime, df = 1)	-22.5067	17.4526	-1.28959	0.197229	-0.0346211	count	1
PF3D7_1209500	100	PF3D7-1209500	OK	StatusPB31:splines::ns(pseudotime, df = 1)	-0.578487	0.448624	-1.28947	0.197271	-0.120461	count	1
PF3D7_1440400	189	PF3D7-1440400	OK	StatusPB31:splines::ns(pseudotime, df = 1)	0.553887	0.429739	1.28889	0.197472	0.592766	count	1
PF3D7_0309200	806	PF3D7-0309200	OK	StatusPB31:splines::ns(pseudotime, df = 1)	-0.50674	0.393378	-1.28817	0.197721	-0.664053	count	1
PF3D7_0923500	46	PF3D7-0923500	OK	StatusPB31:splines::ns(pseudotime, df = 1)	-2.37438	1.84399	-1.28763	0.19791	-0.512291	count	1
PF3D7_0311500	71	PF3D7-0311500	OK	StatusPB31:splines::ns(pseudotime, df = 1)	-2.87723	2.23534	-1.28716	0.198076	-0.756443	count	1
PF3D7_0214100	1653	PF3D7-0214100	OK	StatusPB31:splines::ns(pseudotime, df = 1)	-0.346736	0.269446	-1.28685	0.198183	-0.476371	count	1
PF3D7_0910900	79	PF3D7-0910900	OK	StatusPB31:splines::ns(pseudotime, df = 1)	0.985043	0.765494	1.28681	0.198197	0.81988	count	1
PF3D7_1027000	84	PF3D7-1027000	OK	StatusPB31:splines::ns(pseudotime, df = 1)	-1.99093	1.54726	-1.28675	0.198219	-0.795154	count	1
PF3D7_API03700	7	PF3D7-API03700	OK	StatusPB31:splines::ns(pseudotime, df = 1)	-3.86945	3.00801	-1.28638	0.198345	-0.0347156	count	1
PF3D7_1463000	144	PF3D7-1463000	OK	StatusPB31:splines::ns(pseudotime, df = 1)	1.19312	0.927729	1.28606	0.198456	1.34837	count	1
PF3D7_1206500	110	PF3D7-1206500	OK	StatusPB31:splines::ns(pseudotime, df = 1)	-1.35787	1.05643	-1.28535	0.198706	-0.714072	count	1
PF3D7_0409300	763	PF3D7-0409300	OK	StatusPB31:splines::ns(pseudotime, df = 1)	0.667881	0.520053	1.28426	0.199088	0.908773	count	1
PF3D7_1035700	499	PF3D7-1035700	OK	StatusPB31:splines::ns(pseudotime, df = 1)	-0.223702	0.174204	-1.28414	0.199129	-0.203006	count	1
PF3D7_0219500	257	PF3D7-0219500	OK	StatusPB31:splines::ns(pseudotime, df = 1)	0.569282	0.443446	1.28377	0.199259	0.633616	count	1
PF3D7_1337400	3500	PF3D7-1337400	OK	StatusPB31:splines::ns(pseudotime, df = 1)	-0.38509	0.299984	-1.2837	0.199283	-0.547404	count	1
PF3D7_0402400	2293	PF3D7-0402400	OK	StatusPB31:splines::ns(pseudotime, df = 1)	0.287499	0.223978	1.2836	0.199318	0.403397	count	1
PF3D7_1201200	563	PF3D7-1201200	OK	StatusPB31:splines::ns(pseudotime, df = 1)	1.35575	1.05632	1.28347	0.199362	1.86855	count	1
PF3D7_1139900	344	PF3D7-1139900	OK	StatusPB31:splines::ns(pseudotime, df = 1)	-1.18869	0.926957	-1.28235	0.199754	-1.21014	count	1
PF3D7_0723700	637	PF3D7-0723700	OK	StatusPB31:splines::ns(pseudotime, df = 1)	0.649486	0.506918	1.28125	0.200143	0.87358	count	1
PF3D7_MIT02700	3488	PF3D7-MIT02700	OK	StatusPB31:splines::ns(pseudotime, df = 1)	-0.169601	0.132387	-1.28109	0.200196	-0.241833	count	1
PF3D7_0621600	217	PF3D7-0621600	OK	StatusPB31:splines::ns(pseudotime, df = 1)	1.01622	0.793553	1.2806	0.200371	1.21824	count	1
PF3D7_0316200	453	PF3D7-0316200	OK	StatusPB31:splines::ns(pseudotime, df = 1)	0.56892	0.444298	1.28049	0.200408	0.741464	count	1
PF3D7_0807000	461	PF3D7-0807000	OK	StatusPB31:splines::ns(pseudotime, df = 1)	0.702747	0.549248	1.27947	0.200767	0.905557	count	1
PF3D7_1005100	902	PF3D7-1005100	OK	StatusPB31:splines::ns(pseudotime, df = 1)	-0.66768	0.522031	-1.279	0.200931	-0.860437	count	1
PF3D7_0705500	2799	PF3D7-0705500	OK	StatusPB31:splines::ns(pseudotime, df = 1)	-0.220547	0.172448	-1.27892	0.20096	-0.310772	count	1
PF3D7_1038400	110	PF3D7-1038400	OK	StatusPB31:splines::ns(pseudotime, df = 1)	-2.02833	1.58729	-1.27786	0.201335	-1.10458	count	1
PF3D7_1138800	1378	PF3D7-1138800	OK	StatusPB31:splines::ns(pseudotime, df = 1)	-0.523513	0.409741	-1.27767	0.201402	-0.711629	count	1
PF3D7_1302300	814	PF3D7-1302300	OK	StatusPB31:splines::ns(pseudotime, df = 1)	0.434928	0.340498	1.27733	0.201522	0.585371	count	1
PF3D7_1354400	659	PF3D7-1354400	OK	StatusPB31:splines::ns(pseudotime, df = 1)	0.56295	0.441114	1.2762	0.20192	0.738386	count	1
PF3D7_0936100	489	PF3D7-0936100	OK	StatusPB31:splines::ns(pseudotime, df = 1)	0.953125	0.747675	1.27478	0.202421	1.26858	count	1
PF3D7_1013600	475	PF3D7-1013600	OK	StatusPB31:splines::ns(pseudotime, df = 1)	0.396961	0.311647	1.27375	0.202787	0.493749	count	1
PF3D7_1345800	582	PF3D7-1345800	OK	StatusPB31:splines::ns(pseudotime, df = 1)	-0.864351	0.67904	-1.2729	0.203089	-1.04048	count	1
PF3D7_1117800	594	PF3D7-1117800	OK	StatusPB31:splines::ns(pseudotime, df = 1)	-0.604768	0.475114	-1.27289	0.203093	-0.723149	count	1
PF3D7_1233900	762	PF3D7-1233900	OK	StatusPB31:splines::ns(pseudotime, df = 1)	-0.502381	0.394684	-1.27287	0.203101	-0.634712	count	1
PF3D7_0927400	29	PF3D7-0927400	OK	StatusPB31:splines::ns(pseudotime, df = 1)	1.83531	1.442	1.27275	0.203142	1.06957	count	1
PF3D7_1470000	498	PF3D7-1470000	OK	StatusPB31:splines::ns(pseudotime, df = 1)	0.454863	0.357494	1.27237	0.203278	0.569873	count	1
PF3D7_1218900	585	PF3D7-1218900	OK	StatusPB31:splines::ns(pseudotime, df = 1)	-0.736649	0.578997	-1.27228	0.203308	-0.879184	count	1
PF3D7_1141600	84	PF3D7-1141600	OK	StatusPB31:splines::ns(pseudotime, df = 1)	1.21391	0.954429	1.27187	0.203453	1.10568	count	1
PF3D7_0927200	93	PF3D7-0927200	OK	StatusPB31:splines::ns(pseudotime, df = 1)	-1.47163	1.15728	-1.27163	0.20354	-0.698276	count	1
PF3D7_1023800	170	PF3D7-1023800	OK	StatusPB31:splines::ns(pseudotime, df = 1)	0.669218	0.526577	1.27088	0.203805	0.618527	count	1
PF3D7_1106900	15	PF3D7-1106900	OK	StatusPB31:splines::ns(pseudotime, df = 1)	-4.45514	3.50597	-1.27073	0.20386	-0.140771	count	1
PF3D7_0403400	1006	PF3D7-0403400	OK	StatusPB31:splines::ns(pseudotime, df = 1)	-0.615334	0.484521	-1.26998	0.204126	-0.812715	count	1
PF3D7_1413200	76	PF3D7-1413200	OK	StatusPB31:splines::ns(pseudotime, df = 1)	-3.00713	2.36909	-1.26932	0.204364	-0.923719	count	1
PF3D7_1227500	469	PF3D7-1227500	OK	StatusPB31:splines::ns(pseudotime, df = 1)	0.482247	0.380205	1.26839	0.204695	0.640374	count	1
PF3D7_1132700	38	PF3D7-1132700	OK	StatusPB31:splines::ns(pseudotime, df = 1)	-3.03369	2.39196	-1.26829	0.204731	-0.416507	count	1
PF3D7_0804300	770	PF3D7-0804300	OK	StatusPB31:splines::ns(pseudotime, df = 1)	-0.734808	0.579616	-1.26775	0.204923	-0.928286	count	1
PF3D7_1321100	598	PF3D7-1321100	OK	StatusPB31:splines::ns(pseudotime, df = 1)	0.246728	0.194627	1.2677	0.204943	0.327154	count	1
PF3D7_1371300	23	PF3D7-1371300	OK	StatusPB31:splines::ns(pseudotime, df = 1)	-4.99715	3.94294	-1.26737	0.20506	-0.270947	count	1
PF3D7_0908200	350	PF3D7-0908200	OK	StatusPB31:splines::ns(pseudotime, df = 1)	-0.348076	0.274666	-1.26727	0.205095	-0.322546	count	1
PF3D7_0211500	173	PF3D7-0211500	OK	StatusPB31:splines::ns(pseudotime, df = 1)	-0.57179	0.451663	-1.26597	0.205561	-0.393523	count	1
PF3D7_0823600	160	PF3D7-0823600	OK	StatusPB31:splines::ns(pseudotime, df = 1)	-2.2376	1.7677	-1.26583	0.20561	-1.48844	count	1
PF3D7_0519100	62	PF3D7-0519100	OK	StatusPB31:splines::ns(pseudotime, df = 1)	1.47816	1.16963	1.26378	0.206344	1.28509	count	1
PF3D7_1417600	3453	PF3D7-1417600	OK	StatusPB31:splines::ns(pseudotime, df = 1)	-0.272923	0.216083	-1.26304	0.206609	-0.387194	count	1
PF3D7_0801800	2804	PF3D7-0801800	OK	StatusPB31:splines::ns(pseudotime, df = 1)	0.285519	0.226081	1.26291	0.206658	0.405219	count	1
PF3D7_1317600	1260	PF3D7-1317600	OK	StatusPB31:splines::ns(pseudotime, df = 1)	-1.17421	0.932131	-1.2597	0.207813	-1.59266	count	1
PF3D7_1352200	817	PF3D7-1352200	OK	StatusPB31:splines::ns(pseudotime, df = 1)	-0.65979	0.523814	-1.25959	0.207854	-0.838109	count	1
PF3D7_MIT01200	492	PF3D7-MIT01200	OK	StatusPB31:splines::ns(pseudotime, df = 1)	0.437342	0.347235	1.2595	0.207885	0.542516	count	1
PF3D7_1414600	533	PF3D7-1414600	OK	StatusPB31:splines::ns(pseudotime, df = 1)	0.598508	0.47523	1.25941	0.207918	0.763214	count	1
PF3D7_1214400	24	PF3D7-1214400	OK	StatusPB31:splines::ns(pseudotime, df = 1)	2.9616	2.35512	1.25752	0.208603	2.57679	count	1
PF3D7_0812700	748	PF3D7-0812700	OK	StatusPB31:splines::ns(pseudotime, df = 1)	-0.644908	0.513035	-1.25704	0.208773	-0.787694	count	1
PF3D7_0509500	176	PF3D7-0509500	OK	StatusPB31:splines::ns(pseudotime, df = 1)	0.765136	0.609347	1.25566	0.209273	0.802472	count	1
PF3D7_0929800	20	PF3D7-0929800	OK	StatusPB31:splines::ns(pseudotime, df = 1)	2.0922	1.66722	1.25491	0.209548	1.25607	count	1
PF3D7_0827600	832	PF3D7-0827600	OK	StatusPB31:splines::ns(pseudotime, df = 1)	0.390977	0.311579	1.25482	0.209578	0.534276	count	1
PF3D7_1469800	169	PF3D7-1469800	OK	StatusPB31:splines::ns(pseudotime, df = 1)	-0.813143	0.648207	-1.25445	0.209714	-0.564554	count	1
PF3D7_1126900	73	PF3D7-1126900	OK	StatusPB31:splines::ns(pseudotime, df = 1)	3.09293	2.46559	1.25444	0.209719	3.76376	count	1
PF3D7_0904700	191	PF3D7-0904700	OK	StatusPB31:splines::ns(pseudotime, df = 1)	0.790223	0.630408	1.25351	0.210055	0.91377	count	1
PF3D7_1441300	447	PF3D7-1441300	OK	StatusPB31:splines::ns(pseudotime, df = 1)	0.423559	0.338241	1.25224	0.210517	0.531277	count	1
PF3D7_0102300	171	PF3D7-0102300	OK	StatusPB31:splines::ns(pseudotime, df = 1)	0.724548	0.57915	1.25106	0.21095	0.740889	count	1
PF3D7_0102700	89	PF3D7-0102700	OK	StatusPB31:splines::ns(pseudotime, df = 1)	-1.39927	1.11851	-1.25101	0.210965	-0.513577	count	1
PF3D7_0111700	54	PF3D7-0111700	OK	StatusPB31:splines::ns(pseudotime, df = 1)	-3.25486	2.60212	-1.25085	0.211025	-0.720448	count	1
PF3D7_1404800	1664	PF3D7-1404800	OK	StatusPB31:splines::ns(pseudotime, df = 1)	0.676278	0.540781	1.25056	0.211131	0.956506	count	1
PF3D7_0204100	675	PF3D7-0204100	OK	StatusPB31:splines::ns(pseudotime, df = 1)	0.294887	0.235939	1.24984	0.211392	0.401877	count	1
PF3D7_1132200	3458	PF3D7-1132200	OK	StatusPB31:splines::ns(pseudotime, df = 1)	-0.269221	0.215497	-1.2493	0.211591	-0.380512	count	1
PF3D7_1103100	5349	PF3D7-1103100	OK	StatusPB31:splines::ns(pseudotime, df = 1)	0.202093	0.161785	1.24915	0.211646	0.289946	count	1
PF3D7_1317000	706	PF3D7-1317000	OK	StatusPB31:splines::ns(pseudotime, df = 1)	0.583353	0.467596	1.24756	0.212228	0.782053	count	1
PF3D7_1135400	539	PF3D7-1135400	OK	StatusPB31:splines::ns(pseudotime, df = 1)	-0.710647	0.56967	-1.24747	0.21226	-0.840457	count	1
PF3D7_1036300	11	PF3D7-1036300	OK	StatusPB31:splines::ns(pseudotime, df = 1)	-3.65362	2.92943	-1.24721	0.212355	-0.113975	count	1
PF3D7_0818800	396	PF3D7-0818800	OK	StatusPB31:splines::ns(pseudotime, df = 1)	1.19907	0.961977	1.24647	0.212628	1.58443	count	1
PF3D7_0810200	111	PF3D7-0810200	OK	StatusPB31:splines::ns(pseudotime, df = 1)	1.06158	0.851931	1.24609	0.212768	1.02326	count	1
PF3D7_0628400	7	PF3D7-0628400	OK	StatusPB31:splines::ns(pseudotime, df = 1)	58.471	46.9435	1.24556	0.212961	81.3292	count	1
PF3D7_1006900	174	PF3D7-1006900	OK	StatusPB31:splines::ns(pseudotime, df = 1)	-1.47205	1.18185	-1.24555	0.212967	-1.02489	count	1
PF3D7_1328700	3957	PF3D7-1328700	OK	StatusPB31:splines::ns(pseudotime, df = 1)	0.230114	0.184944	1.24423	0.213449	0.3271	count	1
PF3D7_1462300	1184	PF3D7-1462300	OK	StatusPB31:splines::ns(pseudotime, df = 1)	-0.514899	0.413856	-1.24415	0.213479	-0.691803	count	1
PF3D7_1421100	177	PF3D7-1421100	OK	StatusPB31:splines::ns(pseudotime, df = 1)	-1.55811	1.25376	-1.24275	0.213996	-1.09975	count	1
PF3D7_0205900	1926	PF3D7-0205900	OK	StatusPB31:splines::ns(pseudotime, df = 1)	-0.259482	0.208802	-1.24272	0.214008	-0.358761	count	1
PF3D7_0904600	1047	PF3D7-0904600	OK	StatusPB31:splines::ns(pseudotime, df = 1)	0.376644	0.303213	1.24218	0.214207	0.505934	count	1
PF3D7_1418200	660	PF3D7-1418200	OK	StatusPB31:splines::ns(pseudotime, df = 1)	0.53907	0.434524	1.2406	0.214789	0.715399	count	1
PF3D7_1332200	330	PF3D7-1332200	OK	StatusPB31:splines::ns(pseudotime, df = 1)	-0.277027	0.223411	-1.23999	0.215014	-0.217792	count	1
PF3D7_1467100	219	PF3D7-1467100	OK	StatusPB31:splines::ns(pseudotime, df = 1)	-1.04292	0.841075	-1.23999	0.215016	-0.91384	count	1
PF3D7_0103600	804	PF3D7-0103600	OK	StatusPB31:splines::ns(pseudotime, df = 1)	-0.440585	0.355469	-1.23945	0.215215	-0.563185	count	1
PF3D7_0314300	207	PF3D7-0314300	OK	StatusPB31:splines::ns(pseudotime, df = 1)	0.675326	0.544955	1.23923	0.215295	0.714856	count	1
PF3D7_1210100	165	PF3D7-1210100	OK	StatusPB31:splines::ns(pseudotime, df = 1)	-0.695085	0.560964	-1.23909	0.215347	-0.405052	count	1
PF3D7_1468600	23	PF3D7-1468600	OK	StatusPB31:splines::ns(pseudotime, df = 1)	-2.64703	2.13629	-1.23908	0.215352	-0.201935	count	1
PF3D7_0817200	395	PF3D7-0817200	OK	StatusPB31:splines::ns(pseudotime, df = 1)	-0.613959	0.495575	-1.23888	0.215425	-0.645963	count	1
PF3D7_0708000	520	PF3D7-0708000	OK	StatusPB31:splines::ns(pseudotime, df = 1)	-0.578147	0.466807	-1.23851	0.215561	-0.672643	count	1
PF3D7_1119700	87	PF3D7-1119700	OK	StatusPB31:splines::ns(pseudotime, df = 1)	-0.882874	0.713182	-1.23794	0.215775	-0.183783	count	1
PF3D7_1240300	98	PF3D7-1240300	OK	StatusPB31:splines::ns(pseudotime, df = 1)	2.41805	1.9543	1.2373	0.216011	3.10054	count	1
PF3D7_1128700	43	PF3D7-1128700	OK	StatusPB31:splines::ns(pseudotime, df = 1)	1.81483	1.46793	1.23632	0.216373	1.35058	count	1
PF3D7_1451200	3808	PF3D7-1451200	OK	StatusPB31:splines::ns(pseudotime, df = 1)	0.286345	0.231776	1.23543	0.216704	0.409561	count	1
PF3D7_1143500	475	PF3D7-1143500	OK	StatusPB31:splines::ns(pseudotime, df = 1)	-0.467937	0.378802	-1.23531	0.216751	-0.547699	count	1
PF3D7_1365000	513	PF3D7-1365000	OK	StatusPB31:splines::ns(pseudotime, df = 1)	-0.862658	0.698878	-1.23435	0.217108	-1.03002	count	1
PF3D7_1215900	272	PF3D7-1215900	OK	StatusPB31:splines::ns(pseudotime, df = 1)	-1.21283	0.983163	-1.2336	0.217386	-1.17236	count	1
PF3D7_1470950	7	PF3D7-1470950	OK	StatusPB31:splines::ns(pseudotime, df = 1)	-146.653	118.946	-1.23294	0.217635	-0.068884	count	1
PF3D7_0912500	1062	PF3D7-0912500	OK	StatusPB31:splines::ns(pseudotime, df = 1)	-0.665644	0.540138	-1.23236	0.21785	-0.884211	count	1
PF3D7_1411400	224	PF3D7-1411400	OK	StatusPB31:splines::ns(pseudotime, df = 1)	-0.833571	0.67662	-1.23196	0.217998	-0.772995	count	1
PF3D7_1141400	699	PF3D7-1141400	OK	StatusPB31:splines::ns(pseudotime, df = 1)	0.38704	0.314235	1.23169	0.2181	0.523168	count	1
PF3D7_0319400	452	PF3D7-0319400	OK	StatusPB31:splines::ns(pseudotime, df = 1)	0.504333	0.409531	1.23149	0.218176	0.666789	count	1
PF3D7_1116300	184	PF3D7-1116300	OK	StatusPB31:splines::ns(pseudotime, df = 1)	1.45291	1.18014	1.23114	0.218307	1.77247	count	1
PF3D7_1465700	29	PF3D7-1465700	OK	StatusPB31:splines::ns(pseudotime, df = 1)	-6.5937	5.3614	-1.22985	0.21879	-0.38243	count	1
PF3D7_0619400	1323	PF3D7-0619400	OK	StatusPB31:splines::ns(pseudotime, df = 1)	-0.322885	0.262637	-1.22939	0.218959	-0.436617	count	1
PF3D7_1017800	255	PF3D7-1017800	OK	StatusPB31:splines::ns(pseudotime, df = 1)	-0.997108	0.811087	-1.22935	0.218977	-0.901549	count	1
PF3D7_1436100	601	PF3D7-1436100	OK	StatusPB31:splines::ns(pseudotime, df = 1)	-0.722809	0.58835	-1.22854	0.219281	-0.895185	count	1
PF3D7_1002800	366	PF3D7-1002800	OK	StatusPB31:splines::ns(pseudotime, df = 1)	-0.617408	0.502616	-1.22839	0.219336	-0.662103	count	1
PF3D7_1210000	207	PF3D7-1210000	OK	StatusPB31:splines::ns(pseudotime, df = 1)	-0.85535	0.696552	-1.22798	0.219491	-0.720461	count	1
PF3D7_0911300	26	PF3D7-0911300	OK	StatusPB31:splines::ns(pseudotime, df = 1)	-2.55773	2.08404	-1.22729	0.219747	-0.204892	count	1
PF3D7_1209700	186	PF3D7-1209700	OK	StatusPB31:splines::ns(pseudotime, df = 1)	0.827881	0.674868	1.22673	0.219959	0.889094	count	1
PF3D7_0217300	45	PF3D7-0217300	OK	StatusPB31:splines::ns(pseudotime, df = 1)	-1.75489	1.43133	-1.22606	0.220212	-0.269111	count	1
PF3D7_1345500	168	PF3D7-1345500	OK	StatusPB31:splines::ns(pseudotime, df = 1)	-1.10879	0.905115	-1.22503	0.2206	-0.841835	count	1
PF3D7_0103700	227	PF3D7-0103700	OK	StatusPB31:splines::ns(pseudotime, df = 1)	-1.04531	0.853305	-1.22502	0.220603	-0.834775	count	1
PF3D7_0602000	119	PF3D7-0602000	OK	StatusPB31:splines::ns(pseudotime, df = 1)	-0.968987	0.791199	-1.22471	0.22072	-0.525216	count	1
PF3D7_1221600	35	PF3D7-1221600	OK	StatusPB31:splines::ns(pseudotime, df = 1)	1.7005	1.38901	1.22426	0.22089	1.23505	count	1
PF3D7_1134100	381	PF3D7-1134100	OK	StatusPB31:splines::ns(pseudotime, df = 1)	0.49499	0.404483	1.22376	0.221077	0.61322	count	1
PF3D7_0219700	121	PF3D7-0219700	OK	StatusPB31:splines::ns(pseudotime, df = 1)	-4.37285	3.57377	-1.22359	0.22114	-1.66411	count	1
PF3D7_0827800	1648	PF3D7-0827800	OK	StatusPB31:splines::ns(pseudotime, df = 1)	-0.349158	0.28561	-1.2225	0.221554	-0.482833	count	1
PF3D7_1356200	224	PF3D7-1356200	OK	StatusPB31:splines::ns(pseudotime, df = 1)	-1.07357	0.879673	-1.22042	0.222341	-0.883787	count	1
PF3D7_API02700	21	PF3D7-API02700	OK	StatusPB31:splines::ns(pseudotime, df = 1)	1.72743	1.41593	1.21999	0.222503	0.808033	count	1
PF3D7_1229500	1229	PF3D7-1229500	OK	StatusPB31:splines::ns(pseudotime, df = 1)	0.473837	0.388611	1.21931	0.222762	0.65477	count	1
PF3D7_1368600	234	PF3D7-1368600	OK	StatusPB31:splines::ns(pseudotime, df = 1)	-0.999415	0.820346	-1.21828	0.223151	-0.833517	count	1
PF3D7_1306000	219	PF3D7-1306000	OK	StatusPB31:splines::ns(pseudotime, df = 1)	0.623082	0.511725	1.21761	0.223406	0.752436	count	1
PF3D7_0323800	241	PF3D7-0323800	OK	StatusPB31:splines::ns(pseudotime, df = 1)	1.13519	0.932877	1.21687	0.223688	1.42381	count	1
PF3D7_0425400	47	PF3D7-0425400	OK	StatusPB31:splines::ns(pseudotime, df = 1)	-19.9448	16.3903	-1.21686	0.223691	-1.40245	count	1
PF3D7_1311500	592	PF3D7-1311500	OK	StatusPB31:splines::ns(pseudotime, df = 1)	0.457085	0.375661	1.21675	0.223736	0.583502	count	1
PF3D7_0812100	1399	PF3D7-0812100	OK	StatusPB31:splines::ns(pseudotime, df = 1)	-0.394176	0.324072	-1.21632	0.223897	-0.539443	count	1
PF3D7_1430800	29	PF3D7-1430800	OK	StatusPB31:splines::ns(pseudotime, df = 1)	-3.55024	2.9224	-1.21484	0.224463	-0.401919	count	1
PF3D7_0828600	131	PF3D7-0828600	OK	StatusPB31:splines::ns(pseudotime, df = 1)	-0.514064	0.423218	-1.21465	0.224533	-0.225588	count	1
PF3D7_1437800	68	PF3D7-1437800	OK	StatusPB31:splines::ns(pseudotime, df = 1)	-1.68594	1.38818	-1.2145	0.224592	-0.527752	count	1
PF3D7_0610800	1014	PF3D7-0610800	OK	StatusPB31:splines::ns(pseudotime, df = 1)	-0.543731	0.447868	-1.21404	0.224766	-0.713648	count	1
PF3D7_0719700	1412	PF3D7-0719700	OK	StatusPB31:splines::ns(pseudotime, df = 1)	0.474046	0.390523	1.21388	0.22483	0.660427	count	1
PF3D7_0209600	175	PF3D7-0209600	OK	StatusPB31:splines::ns(pseudotime, df = 1)	0.616618	0.508035	1.21373	0.224885	0.649903	count	1
PF3D7_1252400	297	PF3D7-1252400	OK	StatusPB31:splines::ns(pseudotime, df = 1)	-0.697734	0.57523	-1.21296	0.225178	-0.87435	count	1
PF3D7_API05800	16	PF3D7-API05800	OK	StatusPB31:splines::ns(pseudotime, df = 1)	-170.802	140.853	-1.21263	0.225307	-0.400537	count	1
PF3D7_0516600	838	PF3D7-0516600	OK	StatusPB31:splines::ns(pseudotime, df = 1)	0.416995	0.344441	1.21064	0.226067	0.558203	count	1
PF3D7_0318200	1770	PF3D7-0318200	OK	StatusPB31:splines::ns(pseudotime, df = 1)	-0.441392	0.364848	-1.2098	0.226391	-0.61106	count	1
PF3D7_0107700	57	PF3D7-0107700	OK	StatusPB31:splines::ns(pseudotime, df = 1)	-1.54346	1.2759	-1.20971	0.226425	-0.440734	count	1
PF3D7_0417000	9	PF3D7-0417000	OK	StatusPB31:splines::ns(pseudotime, df = 1)	-23.3029	19.2734	-1.20907	0.22667	-0.0853684	count	1
PF3D7_1441400	157	PF3D7-1441400	OK	StatusPB31:splines::ns(pseudotime, df = 1)	1.10834	0.916825	1.20889	0.226742	1.22436	count	1
PF3D7_0527200	1518	PF3D7-0527200	OK	StatusPB31:splines::ns(pseudotime, df = 1)	-0.316315	0.261761	-1.20841	0.226922	-0.430527	count	1
PF3D7_0408700	13	PF3D7-0408700	OK	StatusPB31:splines::ns(pseudotime, df = 1)	-4.45383	3.68759	-1.20779	0.227163	-0.126664	count	1
PF3D7_1357000	3175	PF3D7-1357000	OK	StatusPB31:splines::ns(pseudotime, df = 1)	0.277518	0.2298	1.20765	0.227218	0.39363	count	1
PF3D7_1010600	805	PF3D7-1010600	OK	StatusPB31:splines::ns(pseudotime, df = 1)	-0.593976	0.491855	-1.20762	0.227227	-0.754468	count	1
PF3D7_1241000	60	PF3D7-1241000	OK	StatusPB31:splines::ns(pseudotime, df = 1)	-1.69429	1.40305	-1.20757	0.227245	-0.455608	count	1
PF3D7_0730200	337	PF3D7-0730200	OK	StatusPB31:splines::ns(pseudotime, df = 1)	-0.82622	0.684229	-1.20752	0.227266	-0.839466	count	1
PF3D7_1370300	4176	PF3D7-1370300	OK	StatusPB31:splines::ns(pseudotime, df = 1)	-0.676794	0.56053	-1.20742	0.227305	-0.968069	count	1
PF3D7_1010100	181	PF3D7-1010100	OK	StatusPB31:splines::ns(pseudotime, df = 1)	-1.22236	1.01267	-1.20707	0.227441	-0.848864	count	1
PF3D7_0909400	1347	PF3D7-0909400	OK	StatusPB31:splines::ns(pseudotime, df = 1)	-0.46605	0.386187	-1.2068	0.227544	-0.631126	count	1
PF3D7_1227300	155	PF3D7-1227300	OK	StatusPB31:splines::ns(pseudotime, df = 1)	0.777267	0.644089	1.20677	0.227556	0.82468	count	1
PF3D7_0215300	443	PF3D7-0215300	OK	StatusPB31:splines::ns(pseudotime, df = 1)	-2.40822	1.9966	-1.20616	0.22779	-2.41998	count	1
PF3D7_1447300	100	PF3D7-1447300	OK	StatusPB31:splines::ns(pseudotime, df = 1)	-1.18172	0.979903	-1.20596	0.227869	-0.56978	count	1
PF3D7_0929300	299	PF3D7-0929300	OK	StatusPB31:splines::ns(pseudotime, df = 1)	-0.710755	0.59036	-1.20393	0.228649	-0.716913	count	1
PF3D7_0705200	62	PF3D7-0705200	OK	StatusPB31:splines::ns(pseudotime, df = 1)	1.52318	1.26524	1.20387	0.228676	1.2927	count	1
PF3D7_0522900	39	PF3D7-0522900	OK	StatusPB31:splines::ns(pseudotime, df = 1)	-2.12433	1.76534	-1.20335	0.228875	-0.350103	count	1
PF3D7_1407900	1382	PF3D7-1407900	OK	StatusPB31:splines::ns(pseudotime, df = 1)	-0.690021	0.573445	-1.20329	0.228898	-0.935575	count	1
PF3D7_0320600	94	PF3D7-0320600	OK	StatusPB31:splines::ns(pseudotime, df = 1)	-1.22123	1.01685	-1.20099	0.229791	-0.639131	count	1
PF3D7_0316100	223	PF3D7-0316100	OK	StatusPB31:splines::ns(pseudotime, df = 1)	-0.613533	0.511086	-1.20045	0.229999	-0.472531	count	1
PF3D7_1236800	278	PF3D7-1236800	OK	StatusPB31:splines::ns(pseudotime, df = 1)	0.753374	0.627843	1.19994	0.230196	0.932192	count	1
PF3D7_0606500	531	PF3D7-0606500	OK	StatusPB31:splines::ns(pseudotime, df = 1)	-0.933291	0.778627	-1.19864	0.230704	-1.08806	count	1
PF3D7_0511900	231	PF3D7-0511900	OK	StatusPB31:splines::ns(pseudotime, df = 1)	-1.65548	1.38184	-1.19803	0.23094	-1.31889	count	1
PF3D7_0703400	112	PF3D7-0703400	OK	StatusPB31:splines::ns(pseudotime, df = 1)	1.22221	1.02045	1.19772	0.231062	1.2522	count	1
PF3D7_1433200	48	PF3D7-1433200	OK	StatusPB31:splines::ns(pseudotime, df = 1)	-2.94045	2.45592	-1.19729	0.231226	-0.535612	count	1
PF3D7_1345900	75	PF3D7-1345900	OK	StatusPB31:splines::ns(pseudotime, df = 1)	1.1358	0.948775	1.19712	0.231294	0.905533	count	1
PF3D7_0511700	223	PF3D7-0511700	OK	StatusPB31:splines::ns(pseudotime, df = 1)	-1.03781	0.867057	-1.19693	0.231368	-0.88501	count	1
PF3D7_0801900	1556	PF3D7-0801900	OK	StatusPB31:splines::ns(pseudotime, df = 1)	0.709613	0.593282	1.19608	0.231699	1.00862	count	1
PF3D7_0407200	325	PF3D7-0407200	OK	StatusPB31:splines::ns(pseudotime, df = 1)	-0.914431	0.766496	-1.193	0.232902	-0.94176	count	1
PF3D7_1221300	620	PF3D7-1221300	OK	StatusPB31:splines::ns(pseudotime, df = 1)	-0.528496	0.443741	-1.191	0.233687	-0.654852	count	1
PF3D7_1147000	120	PF3D7-1147000	OK	StatusPB31:splines::ns(pseudotime, df = 1)	0.758584	0.637014	1.19084	0.233749	0.782495	count	1
PF3D7_1309120	1674	PF3D7-1309120	OK	StatusPB31:splines::ns(pseudotime, df = 1)	-0.385858	0.324443	-1.18929	0.234358	-0.52066	count	1
PF3D7_1414400	706	PF3D7-1414400	OK	StatusPB31:splines::ns(pseudotime, df = 1)	0.241144	0.203113	1.18724	0.235167	0.301677	count	1
PF3D7_1235500	482	PF3D7-1235500	OK	StatusPB31:splines::ns(pseudotime, df = 1)	-0.804888	0.678136	-1.18691	0.235296	-0.938557	count	1
PF3D7_1039700	17	PF3D7-1039700	OK	StatusPB31:splines::ns(pseudotime, df = 1)	3.78127	3.18608	1.18681	0.235336	3.45254	count	1
PF3D7_0933800	41	PF3D7-0933800	OK	StatusPB31:splines::ns(pseudotime, df = 1)	-3.03015	2.55468	-1.18612	0.23561	-0.536431	count	1
PF3D7_0721200	155	PF3D7-0721200	OK	StatusPB31:splines::ns(pseudotime, df = 1)	1.21718	1.02627	1.18602	0.23565	1.3777	count	1
PF3D7_1355100	320	PF3D7-1355100	OK	StatusPB31:splines::ns(pseudotime, df = 1)	0.497034	0.419128	1.18588	0.235705	0.590292	count	1
PF3D7_1455900	216	PF3D7-1455900	OK	StatusPB31:splines::ns(pseudotime, df = 1)	0.629031	0.531054	1.1845	0.236251	0.701653	count	1
PF3D7_0604300	410	PF3D7-0604300	OK	StatusPB31:splines::ns(pseudotime, df = 1)	-0.784783	0.662569	-1.18445	0.236267	-0.877968	count	1
PF3D7_0922300	16	PF3D7-0922300	OK	StatusPB31:splines::ns(pseudotime, df = 1)	-5.95614	5.03452	-1.18306	0.23682	-0.160079	count	1
PF3D7_0420600	373	PF3D7-0420600	OK	StatusPB31:splines::ns(pseudotime, df = 1)	0.362782	0.306727	1.18275	0.236942	0.403659	count	1
PF3D7_1458100	224	PF3D7-1458100	OK	StatusPB31:splines::ns(pseudotime, df = 1)	-1.58813	1.34335	-1.18222	0.237154	-1.36609	count	1
PF3D7_0512700	281	PF3D7-0512700	OK	StatusPB31:splines::ns(pseudotime, df = 1)	-1.03351	0.874323	-1.18207	0.23721	-0.982359	count	1
PF3D7_0814500	183	PF3D7-0814500	OK	StatusPB31:splines::ns(pseudotime, df = 1)	-4.92345	4.1668	-1.18159	0.237403	-2.01553	count	1
PF3D7_0717800	174	PF3D7-0717800	OK	StatusPB31:splines::ns(pseudotime, df = 1)	0.749971	0.635196	1.18069	0.237759	0.757785	count	1
PF3D7_0109800	596	PF3D7-0109800	OK	StatusPB31:splines::ns(pseudotime, df = 1)	0.788793	0.668798	1.17942	0.238265	1.05787	count	1
PF3D7_0622700	34	PF3D7-0622700	OK	StatusPB31:splines::ns(pseudotime, df = 1)	-2.7319	2.31643	-1.17936	0.23829	-0.349761	count	1
PF3D7_0312500	137	PF3D7-0312500	OK	StatusPB31:splines::ns(pseudotime, df = 1)	1.25859	1.06819	1.17824	0.238733	1.40463	count	1
PF3D7_1241400	76	PF3D7-1241400	OK	StatusPB31:splines::ns(pseudotime, df = 1)	-1.17096	0.994059	-1.17796	0.238846	-0.400119	count	1
PF3D7_0523100	385	PF3D7-0523100	OK	StatusPB31:splines::ns(pseudotime, df = 1)	0.707755	0.600924	1.17778	0.238919	0.890534	count	1
PF3D7_1308900	1586	PF3D7-1308900	OK	StatusPB31:splines::ns(pseudotime, df = 1)	-0.508914	0.432818	-1.17581	0.239703	-0.701792	count	1
PF3D7_1456100	12	PF3D7-1456100	OK	StatusPB31:splines::ns(pseudotime, df = 1)	-3.95485	3.36351	-1.17581	0.239704	-0.107174	count	1
PF3D7_1348400	610	PF3D7-1348400	OK	StatusPB31:splines::ns(pseudotime, df = 1)	-0.46151	0.392653	-1.17536	0.239883	-0.574968	count	1
PF3D7_1133800	984	PF3D7-1133800	OK	StatusPB31:splines::ns(pseudotime, df = 1)	0.366886	0.312622	1.17357	0.240599	0.497444	count	1
PF3D7_0318700	194	PF3D7-0318700	OK	StatusPB31:splines::ns(pseudotime, df = 1)	1.00359	0.856209	1.17214	0.241176	1.31143	count	1
PF3D7_1011800	4998	PF3D7-1011800	OK	StatusPB31:splines::ns(pseudotime, df = 1)	0.18466	0.157755	1.17056	0.241811	0.264371	count	1
PF3D7_0729700	139	PF3D7-0729700	OK	StatusPB31:splines::ns(pseudotime, df = 1)	-0.497958	0.42542	-1.17051	0.24183	-0.189412	count	1
PF3D7_1404100	376	PF3D7-1404100	OK	StatusPB31:splines::ns(pseudotime, df = 1)	0.813466	0.695467	1.16967	0.242168	1.034	count	1
PF3D7_0202300	85	PF3D7-0202300	OK	StatusPB31:splines::ns(pseudotime, df = 1)	1.17832	1.00769	1.16933	0.242306	0.985983	count	1
PF3D7_0402900	13	PF3D7-0402900	OK	StatusPB31:splines::ns(pseudotime, df = 1)	-52.5175	44.9176	-1.1692	0.242357	-0.245691	count	1
PF3D7_1362100	91	PF3D7-1362100	OK	StatusPB31:splines::ns(pseudotime, df = 1)	-1.16919	1.00013	-1.16904	0.24242	-0.49672	count	1
PF3D7_1022900	110	PF3D7-1022900	OK	StatusPB31:splines::ns(pseudotime, df = 1)	-0.88784	0.759807	-1.16851	0.242636	-0.478167	count	1
PF3D7_1452700	409	PF3D7-1452700	OK	StatusPB31:splines::ns(pseudotime, df = 1)	-0.656679	0.562552	-1.16732	0.243114	-0.735997	count	1
PF3D7_0214000	2290	PF3D7-0214000	OK	StatusPB31:splines::ns(pseudotime, df = 1)	-0.344305	0.294987	-1.16718	0.243169	-0.480181	count	1
PF3D7_0305800	33	PF3D7-0305800	OK	StatusPB31:splines::ns(pseudotime, df = 1)	2.46263	2.1102	1.16701	0.243241	2.15702	count	1
PF3D7_0726900	188	PF3D7-0726900	OK	StatusPB31:splines::ns(pseudotime, df = 1)	1.02146	0.876928	1.16482	0.244126	1.19514	count	1
PF3D7_1431900	108	PF3D7-1431900	OK	StatusPB31:splines::ns(pseudotime, df = 1)	-0.731813	0.628376	-1.16461	0.244211	-0.37679	count	1
PF3D7_1135900	573	PF3D7-1135900	OK	StatusPB31:splines::ns(pseudotime, df = 1)	-0.405756	0.348761	-1.16342	0.244692	-0.493414	count	1
PF3D7_0909900	862	PF3D7-0909900	OK	StatusPB31:splines::ns(pseudotime, df = 1)	-0.58413	0.502252	-1.16302	0.244854	-0.754772	count	1
PF3D7_1469100	222	PF3D7-1469100	OK	StatusPB31:splines::ns(pseudotime, df = 1)	-1.17061	1.00675	-1.16275	0.244963	-1.02997	count	1
PF3D7_1117300	153	PF3D7-1117300	OK	StatusPB31:splines::ns(pseudotime, df = 1)	0.915639	0.787971	1.16202	0.24526	0.948643	count	1
PF3D7_0819400	7	PF3D7-0819400	OK	StatusPB31:splines::ns(pseudotime, df = 1)	38.8544	33.4739	1.16074	0.245782	53.4667	count	1
PF3D7_0621100	332	PF3D7-0621100	OK	StatusPB31:splines::ns(pseudotime, df = 1)	0.270936	0.233727	1.1592	0.24641	0.303396	count	1
PF3D7_1407600	438	PF3D7-1407600	OK	StatusPB31:splines::ns(pseudotime, df = 1)	-0.624215	0.538617	-1.15892	0.246522	-0.718811	count	1
PF3D7_1333800	817	PF3D7-1333800	OK	StatusPB31:splines::ns(pseudotime, df = 1)	0.492427	0.425063	1.15848	0.246701	0.656835	count	1
PF3D7_1107500	228	PF3D7-1107500	OK	StatusPB31:splines::ns(pseudotime, df = 1)	0.884577	0.763855	1.15804	0.24688	1.0456	count	1
PF3D7_1371000	35	PF3D7-1371000	OK	StatusPB31:splines::ns(pseudotime, df = 1)	-2.04527	1.76648	-1.15782	0.246969	-0.259654	count	1
PF3D7_0202100	441	PF3D7-0202100	OK	StatusPB31:splines::ns(pseudotime, df = 1)	0.791466	0.68401	1.1571	0.247266	1.04158	count	1
PF3D7_1122900	123	PF3D7-1122900	OK	StatusPB31:splines::ns(pseudotime, df = 1)	-0.982697	0.849685	-1.15654	0.247493	-0.622184	count	1
PF3D7_1339400	71	PF3D7-1339400	OK	StatusPB31:splines::ns(pseudotime, df = 1)	0.999399	0.864251	1.15638	0.247561	0.596325	count	1
PF3D7_1466800	509	PF3D7-1466800	OK	StatusPB31:splines::ns(pseudotime, df = 1)	-0.990705	0.85747	-1.15538	0.247968	-1.18958	count	1
PF3D7_0215000	1221	PF3D7-0215000	OK	StatusPB31:splines::ns(pseudotime, df = 1)	-0.561833	0.486505	-1.15484	0.248191	-0.765431	count	1
PF3D7_0603600	478	PF3D7-0603600	OK	StatusPB31:splines::ns(pseudotime, df = 1)	1.03396	0.895972	1.15401	0.248531	1.38166	count	1
PF3D7_0410400	107	PF3D7-0410400	OK	StatusPB31:splines::ns(pseudotime, df = 1)	1.69202	1.46654	1.15376	0.248633	1.9265	count	1
PF3D7_1214600	64	PF3D7-1214600	OK	StatusPB31:splines::ns(pseudotime, df = 1)	-3.56067	3.08879	-1.15277	0.249038	-0.932565	count	1
PF3D7_1424100	3483	PF3D7-1424100	OK	StatusPB31:splines::ns(pseudotime, df = 1)	0.262597	0.227814	1.15268	0.249075	0.37404	count	1
PF3D7_0711400	522	PF3D7-0711400	OK	StatusPB31:splines::ns(pseudotime, df = 1)	0.547844	0.475312	1.1526	0.249108	0.716369	count	1
PF3D7_1311400	856	PF3D7-1311400	OK	StatusPB31:splines::ns(pseudotime, df = 1)	0.503803	0.43726	1.15218	0.249279	0.68238	count	1
PF3D7_1428500	334	PF3D7-1428500	OK	StatusPB31:splines::ns(pseudotime, df = 1)	-1.00237	0.871478	-1.15019	0.250099	-1.04885	count	1
PF3D7_MIT01700	1048	PF3D7-MIT01700	OK	StatusPB31:splines::ns(pseudotime, df = 1)	-0.32887	0.286211	-1.14905	0.250569	-0.437507	count	1
PF3D7_0502500	6	PF3D7-0502500	FAIL	StatusPB31:splines::ns(pseudotime, df = 1)	-1.3625e+06	1.18618e+06	-1.14865	0.250735	-0.219146	count	1
PF3D7_1131500	5	PF3D7-1131500	OK	StatusPB31:splines::ns(pseudotime, df = 1)	2.82803	2.46406	1.14771	0.251121	0.476665	count	1
PF3D7_0316800	4087	PF3D7-0316800	OK	StatusPB31:splines::ns(pseudotime, df = 1)	-0.2653	0.231189	-1.14754	0.25119	-0.377901	count	1
PF3D7_0908500	1125	PF3D7-0908500	OK	StatusPB31:splines::ns(pseudotime, df = 1)	0.251287	0.218994	1.14746	0.251225	0.339314	count	1
PF3D7_1023900	6388	PF3D7-1023900	OK	StatusPB31:splines::ns(pseudotime, df = 1)	0.103781	0.090492	1.14686	0.251474	0.149023	count	1
PF3D7_API01200	7	PF3D7-API01200	OK	StatusPB31:splines::ns(pseudotime, df = 1)	-4.5013	3.92521	-1.14677	0.251512	-0.0598571	count	1
PF3D7_0926000	513	PF3D7-0926000	OK	StatusPB31:splines::ns(pseudotime, df = 1)	-0.541255	0.47207	-1.14656	0.251598	-0.627651	count	1
PF3D7_0526200	600	PF3D7-0526200	OK	StatusPB31:splines::ns(pseudotime, df = 1)	0.386068	0.336824	1.1462	0.251746	0.488636	count	1
PF3D7_1213200	32	PF3D7-1213200	OK	StatusPB31:splines::ns(pseudotime, df = 1)	2.00715	1.75126	1.14612	0.251779	1.41487	count	1
PF3D7_1471300	245	PF3D7-1471300	OK	StatusPB31:splines::ns(pseudotime, df = 1)	0.581508	0.507382	1.1461	0.251788	0.628778	count	1
PF3D7_0205500	58	PF3D7-0205500	OK	StatusPB31:splines::ns(pseudotime, df = 1)	-2.15054	1.87655	-1.14601	0.251824	-0.485488	count	1
PF3D7_1361300	45	PF3D7-1361300	OK	StatusPB31:splines::ns(pseudotime, df = 1)	1.5599	1.3614	1.1458	0.251909	1.15793	count	1
PF3D7_1409300	647	PF3D7-1409300	OK	StatusPB31:splines::ns(pseudotime, df = 1)	0.276369	0.241254	1.14555	0.252014	0.360077	count	1
PF3D7_0106900	304	PF3D7-0106900	OK	StatusPB31:splines::ns(pseudotime, df = 1)	-0.595172	0.519957	-1.14465	0.252385	-0.646241	count	1
PF3D7_1450500	286	PF3D7-1450500	OK	StatusPB31:splines::ns(pseudotime, df = 1)	0.451494	0.394547	1.14434	0.252517	0.46932	count	1
PF3D7_1247200	77	PF3D7-1247200	OK	StatusPB31:splines::ns(pseudotime, df = 1)	1.44114	1.25943	1.14428	0.25254	1.29663	count	1
PF3D7_0604000	80	PF3D7-0604000	OK	StatusPB31:splines::ns(pseudotime, df = 1)	-1.18743	1.03778	-1.1442	0.252573	-0.528539	count	1
PF3D7_1471000	107	PF3D7-1471000	OK	StatusPB31:splines::ns(pseudotime, df = 1)	1.96541	1.71937	1.1431	0.253031	2.39876	count	1
PF3D7_API00450	14	PF3D7-API00450	OK	StatusPB31:splines::ns(pseudotime, df = 1)	2.38848	2.09065	1.14246	0.253296	0.899308	count	1
PF3D7_1149900	38	PF3D7-1149900	OK	StatusPB31:splines::ns(pseudotime, df = 1)	43.1258	37.7848	1.14135	0.253756	61.3905	count	1
PF3D7_0414500	6	PF3D7-0414500	OK	StatusPB31:splines::ns(pseudotime, df = 1)	46.997	41.1823	1.14119	0.253822	64.6948	count	1
PF3D7_0627600	116	PF3D7-0627600	OK	StatusPB31:splines::ns(pseudotime, df = 1)	1.52378	1.33584	1.14068	0.254034	1.70585	count	1
PF3D7_0917400	171	PF3D7-0917400	OK	StatusPB31:splines::ns(pseudotime, df = 1)	-0.521337	0.457257	-1.14014	0.254261	-0.376964	count	1
PF3D7_1005700	53	PF3D7-1005700	OK	StatusPB31:splines::ns(pseudotime, df = 1)	-1.00768	0.88385	-1.1401	0.254278	-0.198035	count	1
PF3D7_1408400	646	PF3D7-1408400	OK	StatusPB31:splines::ns(pseudotime, df = 1)	-0.407677	0.357593	-1.14006	0.254295	-0.483129	count	1
PF3D7_1210600	967	PF3D7-1210600	OK	StatusPB31:splines::ns(pseudotime, df = 1)	-0.521862	0.457816	-1.13989	0.254364	-0.685866	count	1
PF3D7_1401500	40	PF3D7-1401500	OK	StatusPB31:splines::ns(pseudotime, df = 1)	3.11825	2.73864	1.13862	0.254896	3.33625	count	1
PF3D7_1314900	608	PF3D7-1314900	OK	StatusPB31:splines::ns(pseudotime, df = 1)	-0.672729	0.590921	-1.13844	0.254969	-0.819305	count	1
PF3D7_1234200	496	PF3D7-1234200	OK	StatusPB31:splines::ns(pseudotime, df = 1)	0.427632	0.375656	1.13836	0.255003	0.545905	count	1
PF3D7_1107600	19	PF3D7-1107600	OK	StatusPB31:splines::ns(pseudotime, df = 1)	3.53697	3.11116	1.13687	0.255627	3.40514	count	1
PF3D7_0906500	277	PF3D7-0906500	OK	StatusPB31:splines::ns(pseudotime, df = 1)	1.01662	0.894266	1.13682	0.255645	1.27302	count	1
PF3D7_1004900	299	PF3D7-1004900	OK	StatusPB31:splines::ns(pseudotime, df = 1)	-0.508287	0.447171	-1.13667	0.255707	-0.483058	count	1
PF3D7_0920600	430	PF3D7-0920600	OK	StatusPB31:splines::ns(pseudotime, df = 1)	0.381182	0.335425	1.13641	0.255816	0.464148	count	1
PF3D7_1014200	4	PF3D7-1014200	OK	StatusPB31:splines::ns(pseudotime, df = 1)	56.4931	49.7786	1.13489	0.256455	76.5488	count	1
PF3D7_1316800	592	PF3D7-1316800	OK	StatusPB31:splines::ns(pseudotime, df = 1)	-0.738418	0.650683	-1.13483	0.256477	-0.912665	count	1
PF3D7_1453500	19	PF3D7-1453500	OK	StatusPB31:splines::ns(pseudotime, df = 1)	3.22246	2.8396	1.13483	0.25648	2.26016	count	1
PF3D7_1112200	26	PF3D7-1112200	OK	StatusPB31:splines::ns(pseudotime, df = 1)	1.49868	1.32119	1.13434	0.256686	0.556772	count	1
PF3D7_1420900	95	PF3D7-1420900	OK	StatusPB31:splines::ns(pseudotime, df = 1)	-1.10136	0.97097	-1.13429	0.256706	-0.531109	count	1
PF3D7_0513500	343	PF3D7-0513500	OK	StatusPB31:splines::ns(pseudotime, df = 1)	-0.945706	0.834062	-1.13386	0.256888	-0.993706	count	1
PF3D7_1333000	1274	PF3D7-1333000	OK	StatusPB31:splines::ns(pseudotime, df = 1)	-0.345892	0.305161	-1.13347	0.257048	-0.460001	count	1
PF3D7_0728500	71	PF3D7-0728500	OK	StatusPB31:splines::ns(pseudotime, df = 1)	-3.03902	2.68338	-1.13253	0.257443	-0.998379	count	1
PF3D7_0905000	28	PF3D7-0905000	OK	StatusPB31:splines::ns(pseudotime, df = 1)	1.71546	1.51515	1.1322	0.257581	1.02163	count	1
PF3D7_1027700	104	PF3D7-1027700	OK	StatusPB31:splines::ns(pseudotime, df = 1)	1.04462	0.923053	1.1317	0.257792	1.06061	count	1
PF3D7_1318500	11	PF3D7-1318500	OK	StatusPB31:splines::ns(pseudotime, df = 1)	-108.11	95.5897	-1.13098	0.258096	-0.183434	count	1
PF3D7_0527800	54	PF3D7-0527800	OK	StatusPB31:splines::ns(pseudotime, df = 1)	-2.43278	2.15391	-1.12947	0.258733	-0.541539	count	1
PF3D7_0410200	27	PF3D7-0410200	OK	StatusPB31:splines::ns(pseudotime, df = 1)	2.14701	1.90097	1.12943	0.258749	1.31818	count	1
PF3D7_1207200	114	PF3D7-1207200	OK	StatusPB31:splines::ns(pseudotime, df = 1)	-0.909612	0.805431	-1.12935	0.258784	-0.519357	count	1
PF3D7_1327000	635	PF3D7-1327000	OK	StatusPB31:splines::ns(pseudotime, df = 1)	-0.625245	0.554076	-1.12845	0.259164	-0.773324	count	1
PF3D7_0422000	266	PF3D7-0422000	OK	StatusPB31:splines::ns(pseudotime, df = 1)	1.40858	1.24925	1.12754	0.259547	1.85704	count	1
PF3D7_0725100	789	PF3D7-0725100	OK	StatusPB31:splines::ns(pseudotime, df = 1)	0.427238	0.379178	1.12675	0.259881	0.570599	count	1
PF3D7_1439100	999	PF3D7-1439100	OK	StatusPB31:splines::ns(pseudotime, df = 1)	-0.539612	0.478992	-1.12656	0.259962	-0.71513	count	1
PF3D7_1420300	360	PF3D7-1420300	OK	StatusPB31:splines::ns(pseudotime, df = 1)	-0.853467	0.757864	-1.12615	0.260135	-0.846357	count	1
PF3D7_0501900	76	PF3D7-0501900	OK	StatusPB31:splines::ns(pseudotime, df = 1)	-1.69021	1.50303	-1.12454	0.260818	-0.672571	count	1
PF3D7_0422500	2350	PF3D7-0422500	OK	StatusPB31:splines::ns(pseudotime, df = 1)	-0.294301	0.261749	-1.12436	0.260892	-0.412388	count	1
PF3D7_0417300	738	PF3D7-0417300	OK	StatusPB31:splines::ns(pseudotime, df = 1)	-0.580535	0.516354	-1.1243	0.26092	-0.74471	count	1
PF3D7_0827700	10	PF3D7-0827700	OK	StatusPB31:splines::ns(pseudotime, df = 1)	-64.9693	57.8114	-1.12381	0.261125	-0.126201	count	1
PF3D7_1429500	214	PF3D7-1429500	OK	StatusPB31:splines::ns(pseudotime, df = 1)	-1.79649	1.59934	-1.12327	0.261356	-1.53811	count	1
PF3D7_1207100	3172	PF3D7-1207100	OK	StatusPB31:splines::ns(pseudotime, df = 1)	0.253806	0.225955	1.12326	0.261361	0.360473	count	1
PF3D7_0405500	62	PF3D7-0405500	OK	StatusPB31:splines::ns(pseudotime, df = 1)	-2.52004	2.24374	-1.12314	0.261409	-0.718138	count	1
PF3D7_0802900	19	PF3D7-0802900	OK	StatusPB31:splines::ns(pseudotime, df = 1)	-3.61716	3.22065	-1.12311	0.261422	-0.198383	count	1
PF3D7_0708400	6691	PF3D7-0708400	OK	StatusPB31:splines::ns(pseudotime, df = 1)	-0.14512	0.129241	-1.12286	0.261529	-0.208481	count	1
PF3D7_0215600	230	PF3D7-0215600	OK	StatusPB31:splines::ns(pseudotime, df = 1)	-1.23532	1.10121	-1.12178	0.261987	-1.10796	count	1
PF3D7_1132800	401	PF3D7-1132800	OK	StatusPB31:splines::ns(pseudotime, df = 1)	-0.338721	0.30195	-1.12178	0.261988	-0.338975	count	1
PF3D7_0501800	543	PF3D7-0501800	OK	StatusPB31:splines::ns(pseudotime, df = 1)	0.394676	0.351874	1.12164	0.262049	0.513305	count	1
PF3D7_1234400	27	PF3D7-1234400	OK	StatusPB31:splines::ns(pseudotime, df = 1)	-4.41395	3.93571	-1.12151	0.262102	-0.287653	count	1
PF3D7_1350500	681	PF3D7-1350500	OK	StatusPB31:splines::ns(pseudotime, df = 1)	-0.418989	0.373647	-1.12135	0.262171	-0.511482	count	1
PF3D7_0609800	167	PF3D7-0609800	OK	StatusPB31:splines::ns(pseudotime, df = 1)	-0.439102	0.391753	-1.12086	0.262379	-0.242276	count	1
PF3D7_1112700	89	PF3D7-1112700	OK	StatusPB31:splines::ns(pseudotime, df = 1)	-0.909069	0.811338	-1.12046	0.262551	-0.33615	count	1
PF3D7_1136700	286	PF3D7-1136700	OK	StatusPB31:splines::ns(pseudotime, df = 1)	0.344345	0.307624	1.11937	0.263015	0.28038	count	1
PF3D7_0105700	568	PF3D7-0105700	OK	StatusPB31:splines::ns(pseudotime, df = 1)	-0.381944	0.341285	-1.11914	0.263114	-0.47729	count	1
PF3D7_1307800	633	PF3D7-1307800	OK	StatusPB31:splines::ns(pseudotime, df = 1)	0.626797	0.560189	1.1189	0.263214	0.838992	count	1
PF3D7_0812600	63	PF3D7-0812600	OK	StatusPB31:splines::ns(pseudotime, df = 1)	-2.52522	2.25708	-1.1188	0.263258	-0.71757	count	1
PF3D7_1128600	24	PF3D7-1128600	OK	StatusPB31:splines::ns(pseudotime, df = 1)	-3.29079	2.94299	-1.11818	0.263522	-0.284196	count	1
PF3D7_0723100	36	PF3D7-0723100	OK	StatusPB31:splines::ns(pseudotime, df = 1)	1.14276	1.02234	1.11779	0.263689	0.550477	count	1
PF3D7_0807700	338	PF3D7-0807700	OK	StatusPB31:splines::ns(pseudotime, df = 1)	0.462702	0.414098	1.11737	0.263868	0.531234	count	1
PF3D7_1350600	7	PF3D7-1350600	OK	StatusPB31:splines::ns(pseudotime, df = 1)	2.67625	2.39625	1.11685	0.26409	0.668109	count	1
PF3D7_1458500	301	PF3D7-1458500	OK	StatusPB31:splines::ns(pseudotime, df = 1)	0.535684	0.47965	1.11682	0.264103	0.659999	count	1
PF3D7_0516400	167	PF3D7-0516400	OK	StatusPB31:splines::ns(pseudotime, df = 1)	0.64041	0.573444	1.11678	0.264121	0.497986	count	1
PF3D7_0320300	366	PF3D7-0320300	OK	StatusPB31:splines::ns(pseudotime, df = 1)	0.710919	0.63662	1.11671	0.264151	0.888493	count	1
PF3D7_1466300	1489	PF3D7-1466300	OK	StatusPB31:splines::ns(pseudotime, df = 1)	0.261118	0.233915	1.1163	0.264327	0.361013	count	1
PF3D7_1103500	5	PF3D7-1103500	OK	StatusPB31:splines::ns(pseudotime, df = 1)	-23.62	21.1623	-1.11613	0.264397	-0.0755698	count	1
PF3D7_0831200	480	PF3D7-0831200	OK	StatusPB31:splines::ns(pseudotime, df = 1)	-1.11026	0.994749	-1.11612	0.264403	-1.31919	count	1
PF3D7_0923700	8	PF3D7-0923700	OK	StatusPB31:splines::ns(pseudotime, df = 1)	-2.72415	2.44177	-1.11564	0.264607	-0.0243801	count	1
PF3D7_0733000	87	PF3D7-0733000	OK	StatusPB31:splines::ns(pseudotime, df = 1)	3.76735	3.37723	1.11552	0.264662	5.22839	count	1
PF3D7_1140500	195	PF3D7-1140500	OK	StatusPB31:splines::ns(pseudotime, df = 1)	-0.718051	0.644307	-1.11445	0.265116	-0.57138	count	1
PF3D7_0620200	13	PF3D7-0620200	OK	StatusPB31:splines::ns(pseudotime, df = 1)	1.95074	1.75132	1.11387	0.265368	0.317924	count	1
PF3D7_0526700	203	PF3D7-0526700	OK	StatusPB31:splines::ns(pseudotime, df = 1)	-0.976779	0.877471	-1.11318	0.265666	-0.854906	count	1
PF3D7_1471100	3160	PF3D7-1471100	OK	StatusPB31:splines::ns(pseudotime, df = 1)	-0.228035	0.204908	-1.11286	0.2658	-0.324598	count	1
PF3D7_0209100	261	PF3D7-0209100	OK	StatusPB31:splines::ns(pseudotime, df = 1)	-1.18031	1.06084	-1.11262	0.265904	-1.15042	count	1
PF3D7_0819900	227	PF3D7-0819900	OK	StatusPB31:splines::ns(pseudotime, df = 1)	-0.867693	0.779876	-1.1126	0.26591	-0.716419	count	1
PF3D7_1437900	3301	PF3D7-1437900	OK	StatusPB31:splines::ns(pseudotime, df = 1)	-0.230878	0.207527	-1.11252	0.265947	-0.326684	count	1
PF3D7_1366300	3241	PF3D7-1366300	OK	StatusPB31:splines::ns(pseudotime, df = 1)	0.255714	0.229958	1.112	0.26617	0.363867	count	1
PF3D7_0903800	36	PF3D7-0903800	OK	StatusPB31:splines::ns(pseudotime, df = 1)	-2.03981	1.83734	-1.1102	0.266947	-0.312403	count	1
PF3D7_0806900	267	PF3D7-0806900	OK	StatusPB31:splines::ns(pseudotime, df = 1)	-0.856484	0.772187	-1.10917	0.26739	-0.830076	count	1
PF3D7_1139300	2199	PF3D7-1139300	OK	StatusPB31:splines::ns(pseudotime, df = 1)	-0.448162	0.40409	-1.10906	0.267435	-0.628688	count	1
PF3D7_1019300	839	PF3D7-1019300	OK	StatusPB31:splines::ns(pseudotime, df = 1)	0.626507	0.565144	1.10858	0.267644	0.864132	count	1
PF3D7_0723600	397	PF3D7-0723600	OK	StatusPB31:splines::ns(pseudotime, df = 1)	-0.779394	0.703833	-1.10736	0.268172	-0.822607	count	1
PF3D7_0713100	284	PF3D7-0713100	OK	StatusPB31:splines::ns(pseudotime, df = 1)	1.37333	1.24075	1.10685	0.26839	1.92998	count	1
PF3D7_1331900	11	PF3D7-1331900	OK	StatusPB31:splines::ns(pseudotime, df = 1)	4.03879	3.64911	1.10679	0.268418	3.02255	count	1
PF3D7_0907100	212	PF3D7-0907100	OK	StatusPB31:splines::ns(pseudotime, df = 1)	-0.762078	0.688716	-1.10652	0.268534	-0.62246	count	1
PF3D7_0608900	282	PF3D7-0608900	OK	StatusPB31:splines::ns(pseudotime, df = 1)	0.56388	0.509733	1.10623	0.268661	0.651685	count	1
PF3D7_1423600	303	PF3D7-1423600	OK	StatusPB31:splines::ns(pseudotime, df = 1)	0.626921	0.567008	1.10567	0.268903	0.746323	count	1
PF3D7_0805500	929	PF3D7-0805500	OK	StatusPB31:splines::ns(pseudotime, df = 1)	-0.750806	0.679601	-1.10477	0.26929	-0.982105	count	1
PF3D7_1340700	76	PF3D7-1340700	OK	StatusPB31:splines::ns(pseudotime, df = 1)	1.12674	1.02013	1.10451	0.269403	1.03394	count	1
PF3D7_0322900	3582	PF3D7-0322900	OK	StatusPB31:splines::ns(pseudotime, df = 1)	0.209316	0.18953	1.10439	0.269454	0.297607	count	1
PF3D7_1223600	245	PF3D7-1223600	OK	StatusPB31:splines::ns(pseudotime, df = 1)	-0.842868	0.763518	-1.10393	0.269657	-0.788743	count	1
PF3D7_1461300	2226	PF3D7-1461300	OK	StatusPB31:splines::ns(pseudotime, df = 1)	-0.289578	0.262425	-1.10347	0.269856	-0.403791	count	1
PF3D7_1448700	213	PF3D7-1448700	OK	StatusPB31:splines::ns(pseudotime, df = 1)	-1.08558	0.983787	-1.10347	0.269856	-0.869205	count	1
PF3D7_0612500	15	PF3D7-0612500	OK	StatusPB31:splines::ns(pseudotime, df = 1)	3.29071	2.98221	1.10345	0.269865	2.15907	count	1
PF3D7_1427800	350	PF3D7-1427800	OK	StatusPB31:splines::ns(pseudotime, df = 1)	-0.910838	0.826048	-1.10265	0.270213	-0.94886	count	1
PF3D7_1202400	143	PF3D7-1202400	OK	StatusPB31:splines::ns(pseudotime, df = 1)	0.697668	0.632775	1.10255	0.270254	0.63739	count	1
PF3D7_0808450	90	PF3D7-0808450	OK	StatusPB31:splines::ns(pseudotime, df = 1)	-1.16907	1.06043	-1.10245	0.270298	-0.609537	count	1
PF3D7_1331000	237	PF3D7-1331000	OK	StatusPB31:splines::ns(pseudotime, df = 1)	-0.539985	0.489869	-1.10231	0.270361	-0.301976	count	1
PF3D7_1145900	99	PF3D7-1145900	OK	StatusPB31:splines::ns(pseudotime, df = 1)	-1.87915	1.70618	-1.10138	0.270763	-0.955839	count	1
PF3D7_1221900	1492	PF3D7-1221900	OK	StatusPB31:splines::ns(pseudotime, df = 1)	-0.566888	0.514912	-1.10094	0.270954	-0.778582	count	1
PF3D7_1250000	322	PF3D7-1250000	OK	StatusPB31:splines::ns(pseudotime, df = 1)	-1.0397	0.944384	-1.10093	0.270959	-1.08482	count	1
PF3D7_1322200	914	PF3D7-1322200	OK	StatusPB31:splines::ns(pseudotime, df = 1)	0.257039	0.233642	1.10014	0.271302	0.350298	count	1
PF3D7_1135300	33	PF3D7-1135300	OK	StatusPB31:splines::ns(pseudotime, df = 1)	4.00871	3.64578	1.09955	0.271562	4.35712	count	1
PF3D7_0723800	1007	PF3D7-0723800	OK	StatusPB31:splines::ns(pseudotime, df = 1)	0.189194	0.172091	1.09938	0.271634	0.257869	count	1
PF3D7_1031100	100	PF3D7-1031100	OK	StatusPB31:splines::ns(pseudotime, df = 1)	-1.65988	1.51006	-1.09922	0.271706	-0.818892	count	1
PF3D7_0516800	440	PF3D7-0516800	OK	StatusPB31:splines::ns(pseudotime, df = 1)	0.469905	0.427572	1.09901	0.271796	0.628262	count	1
PF3D7_1477400	55	PF3D7-1477400	OK	StatusPB31:splines::ns(pseudotime, df = 1)	2.814	2.56127	1.09867	0.271942	3.135	count	1
PF3D7_0803600	876	PF3D7-0803600	OK	StatusPB31:splines::ns(pseudotime, df = 1)	0.278034	0.253168	1.09822	0.27214	0.366535	count	1
PF3D7_0530000	499	PF3D7-0530000	OK	StatusPB31:splines::ns(pseudotime, df = 1)	-0.416004	0.378829	-1.09813	0.272179	-0.48005	count	1
PF3D7_0907900	633	PF3D7-0907900	OK	StatusPB31:splines::ns(pseudotime, df = 1)	0.395584	0.360485	1.09737	0.272513	0.518514	count	1
PF3D7_1342200	87	PF3D7-1342200	OK	StatusPB31:splines::ns(pseudotime, df = 1)	1.22927	1.12022	1.09735	0.272519	1.14434	count	1
PF3D7_1335700	658	PF3D7-1335700	OK	StatusPB31:splines::ns(pseudotime, df = 1)	0.370698	0.337824	1.09731	0.272537	0.485424	count	1
PF3D7_1421600	341	PF3D7-1421600	OK	StatusPB31:splines::ns(pseudotime, df = 1)	-0.880579	0.803047	-1.09655	0.272872	-0.945746	count	1
PF3D7_1437200	951	PF3D7-1437200	OK	StatusPB31:splines::ns(pseudotime, df = 1)	0.238933	0.21806	1.09572	0.273232	0.322023	count	1
PF3D7_1322000	326	PF3D7-1322000	OK	StatusPB31:splines::ns(pseudotime, df = 1)	0.494696	0.451869	1.09478	0.273646	0.612299	count	1
PF3D7_0916200	643	PF3D7-0916200	OK	StatusPB31:splines::ns(pseudotime, df = 1)	0.468024	0.427517	1.09475	0.273657	0.617586	count	1
PF3D7_1122000	69	PF3D7-1122000	OK	StatusPB31:splines::ns(pseudotime, df = 1)	-1.17411	1.07258	-1.09466	0.273697	-0.4412	count	1
PF3D7_0424400	182	PF3D7-0424400	OK	StatusPB31:splines::ns(pseudotime, df = 1)	-2.29766	2.10013	-1.09406	0.273961	-1.47463	count	1
PF3D7_0902100	182	PF3D7-0902100	OK	StatusPB31:splines::ns(pseudotime, df = 1)	0.276854	0.253077	1.09395	0.274007	0.133445	count	1
PF3D7_0630400	83	PF3D7-0630400	OK	StatusPB31:splines::ns(pseudotime, df = 1)	0.687626	0.628699	1.09373	0.274106	0.502897	count	1
PF3D7_0829900	167	PF3D7-0829900	OK	StatusPB31:splines::ns(pseudotime, df = 1)	-1.13677	1.03983	-1.09323	0.274325	-0.813375	count	1
PF3D7_1357500	549	PF3D7-1357500	OK	StatusPB31:splines::ns(pseudotime, df = 1)	-0.381132	0.349034	-1.09196	0.274882	-0.452283	count	1
PF3D7_0410600	148	PF3D7-0410600	OK	StatusPB31:splines::ns(pseudotime, df = 1)	0.739504	0.677299	1.09184	0.274934	0.576594	count	1
PF3D7_1426800	1216	PF3D7-1426800	OK	StatusPB31:splines::ns(pseudotime, df = 1)	-0.532754	0.488683	-1.09019	0.275663	-0.721215	count	1
PF3D7_1355200	152	PF3D7-1355200	OK	StatusPB31:splines::ns(pseudotime, df = 1)	1.75719	1.61192	1.09013	0.275688	2.09571	count	1
PF3D7_0922400	91	PF3D7-0922400	OK	StatusPB31:splines::ns(pseudotime, df = 1)	-0.904878	0.830319	-1.0898	0.275835	-0.34126	count	1
PF3D7_0718500	524	PF3D7-0718500	OK	StatusPB31:splines::ns(pseudotime, df = 1)	-0.562648	0.516598	-1.08914	0.276124	-0.668199	count	1
PF3D7_1470400	87	PF3D7-1470400	OK	StatusPB31:splines::ns(pseudotime, df = 1)	1.11999	1.02836	1.0891	0.276139	1.10812	count	1
PF3D7_0418900	105	PF3D7-0418900	OK	StatusPB31:splines::ns(pseudotime, df = 1)	-1.00992	0.928624	-1.08755	0.276827	-0.554397	count	1
PF3D7_1113300	345	PF3D7-1113300	OK	StatusPB31:splines::ns(pseudotime, df = 1)	0.511025	0.469945	1.08742	0.276885	0.640938	count	1
PF3D7_0926900	413	PF3D7-0926900	OK	StatusPB31:splines::ns(pseudotime, df = 1)	-0.614921	0.565575	-1.08725	0.276958	-0.684244	count	1
PF3D7_1334800	168	PF3D7-1334800	OK	StatusPB31:splines::ns(pseudotime, df = 1)	0.932692	0.857997	1.08706	0.277043	1.10637	count	1
PF3D7_1449500	398	PF3D7-1449500	OK	StatusPB31:splines::ns(pseudotime, df = 1)	0.638032	0.587072	1.0868	0.277155	0.804744	count	1
PF3D7_1458600	569	PF3D7-1458600	OK	StatusPB31:splines::ns(pseudotime, df = 1)	-0.672871	0.619175	-1.08672	0.277191	-0.803292	count	1
PF3D7_1427000	595	PF3D7-1427000	OK	StatusPB31:splines::ns(pseudotime, df = 1)	0.362979	0.334014	1.08672	0.277193	0.466089	count	1
PF3D7_0929700	40	PF3D7-0929700	OK	StatusPB31:splines::ns(pseudotime, df = 1)	-1.22825	1.13024	-1.08672	0.277193	-0.27446	count	1
PF3D7_1470600	423	PF3D7-1470600	OK	StatusPB31:splines::ns(pseudotime, df = 1)	-0.770456	0.710035	-1.0851	0.27791	-0.882421	count	1
PF3D7_1334000	140	PF3D7-1334000	OK	StatusPB31:splines::ns(pseudotime, df = 1)	-0.985809	0.908854	-1.08467	0.278098	-0.753084	count	1
PF3D7_0719400	457	PF3D7-0719400	OK	StatusPB31:splines::ns(pseudotime, df = 1)	-0.486246	0.448458	-1.08426	0.27828	-0.581517	count	1
PF3D7_1105700	311	PF3D7-1105700	OK	StatusPB31:splines::ns(pseudotime, df = 1)	0.911034	0.840241	1.08425	0.278284	1.13585	count	1
PF3D7_1468100	4904	PF3D7-1468100	OK	StatusPB31:splines::ns(pseudotime, df = 1)	0.157471	0.145252	1.08412	0.278342	0.225613	count	1
PF3D7_0904300	31	PF3D7-0904300	OK	StatusPB31:splines::ns(pseudotime, df = 1)	2.47629	2.28541	1.08352	0.278609	1.96784	count	1
PF3D7_1327100	22	PF3D7-1327100	OK	StatusPB31:splines::ns(pseudotime, df = 1)	-3.08773	2.85043	-1.08325	0.278727	-0.238133	count	1
PF3D7_0806400	103	PF3D7-0806400	OK	StatusPB31:splines::ns(pseudotime, df = 1)	0.78414	0.724156	1.08283	0.278915	0.708151	count	1
PF3D7_1025300	426	PF3D7-1025300	OK	StatusPB31:splines::ns(pseudotime, df = 1)	0.477995	0.441727	1.0821	0.279238	0.600722	count	1
PF3D7_1109400	1038	PF3D7-1109400	OK	StatusPB31:splines::ns(pseudotime, df = 1)	-0.607515	0.561456	-1.08203	0.279268	-0.812901	count	1
PF3D7_1118000	60	PF3D7-1118000	OK	StatusPB31:splines::ns(pseudotime, df = 1)	1.75746	1.62463	1.08176	0.27939	1.65692	count	1
PF3D7_0924700	1050	PF3D7-0924700	OK	StatusPB31:splines::ns(pseudotime, df = 1)	-0.489943	0.453162	-1.08117	0.279655	-0.648005	count	1
PF3D7_1333300	161	PF3D7-1333300	OK	StatusPB31:splines::ns(pseudotime, df = 1)	1.02117	0.945158	1.08042	0.279985	1.15312	count	1
PF3D7_1218800	11	PF3D7-1218800	OK	StatusPB31:splines::ns(pseudotime, df = 1)	-38.4595	35.6114	-1.07998	0.280184	-0.181999	count	1
PF3D7_0730700	29	PF3D7-0730700	OK	StatusPB31:splines::ns(pseudotime, df = 1)	2.32038	2.14903	1.07974	0.28029	1.92502	count	1
PF3D7_1403900	167	PF3D7-1403900	OK	StatusPB31:splines::ns(pseudotime, df = 1)	1.01723	0.942383	1.07942	0.280431	1.1477	count	1
[truncated: 3,216 more rows]

## Sheet: Tab 5
Pfs16 expression; flow cytometer counts
	Parasitemia (%) - Hoecst	Pfs16(Hoecst +/ pfs16 +)	Pfs +/+ technical rep avarage
NF54-Gam 1.1	10.23	0.84	0.53
NF54-Gam 1.2	14.67	0.22
NF54-Gam 2.1	7.85	1.47	1.435
NF54-Gam 2.2	12.02	1.4
NF54-Gam 3.1	8.06	1.46	1.18
NF54-Gam 3.2	10.03	0.9
PB31-Gam 1.1	5.8	1.76	1.87
PB31-Gam 1.2	6.21	1.98
PB31-Gam 2.1	7.61	2.74	2.225
PB31-Gam 2.2	5.59	1.71
PB31-Gam 3.1	7.28	2.14	2.43
PB31-Gam 3.2	8.39	2.72
NF54_asex 1.1	0.98	0.02	0.03
NF54_asex 1.2	1.09	0.04
NF54_asex2.1	1.11	0.02	0.03
NF54_asex2.2	1.23	0.04
NF54_asex 3.1	1.09	0.03	0.035
NF54_asex 3.2	1.32	0.04
LRR5_asex 1.1	0.85	0.24	0.28
LRR5_asex 1.2	1.03	0.32
LRR5_asex2.1	0.8	0.24	0.255
LRR5_asex2.2	0.82	0.27
LRR5_asex 3.1	0.81	0.25	0.32
LRR5_asex 3.2	1.2	0.39
